# Supplementary material for: Acylcarnitine profiling by low-resolution LC-MS
Source: PLoS One. 2019 Aug 15;14(8):e0221342. doi: 10.1371/journal.pone.0221342 (PMC6695155; doi:10.1371/journal.pone.0221342)
Supplement: S1 Table — Acylcarnitine names, chemical formulas (before derivatization), Metlin and HMDB identifiers, Q1 and Q3 masses, MRM settings, MRM ion ratios and used internal standards are provided. DP = declustering potential; CE = collision energy; CXP = collision exit potential. (XLSX) [file pone.0221342.s002.xlsx]

## Sheet: MRM's
Table S1. List of all acylcarnitine transitions and MRM instrument settings for the low-resolution LC-MS method. Acylcarnitine names, chemical formulas (before derivatization), Metlin and HMDB identifiers, Q1 and Q3 masses, MRM settings, MRM ion ratios and used internal standards are provided. DP = declustering potential; CE = collision energy; CXP = collision exit potential.
Mass	Metabolite	HMDB ID	KEGG ID	METLIN ID	Formula	Chain Type	Q1 mass	Q3 mass	Retention Time	Metabolite	DP	CE	CXP	ionization	Additional information
306.301	L-Carnitine-(trimethyl-D9)					C0	306.301	238.082	6.81	L-Carnitine 3NPH-D9	120	23	14	+	Isotope standard
306.301	L-Carnitine-(trimethyl-D9)					C0	306.301	145.076	6.81	L-Carnitine 3NPH-D9	120	37	16	+	Isotope standard
306.301	L-Carnitine-(trimethyl-D9)					C0	306.301	102	6.81	L-Carnitine 3NPH-D9	120	33	12	+	Isotope standard
342.321	L-Carnitine, acetyl (N-methyl-D3)					C2	342.321	220.072	9.17	L-Carnitine 3NPH O-acetyl -D3	128	25	20	+	Isotope standard
342.321	L-Carnitine, acetyl (N-methyl-D3)					C2	342.321	145.076	9.17	L-Carnitine 3NPH O-acetyl -D3	128	38	20	+	Isotope standard
342.321	L-Carnitine, acetyl (N-methyl-D3)					C2	342.321	84.044	9.17	L-Carnitine 3NPH O-acetyl -D3	128	40	20	+	Isotope standard
356.341	L-Carnitine, propionyl (N-methyl-D3)					C3	356.341	220.072	10.83	L-Carnitine 3NPH O-propionyl -D3	120	26	20	+	Isotope standard
356.341	L-Carnitine, propionyl (N-methyl-D3)					C3	356.341	145.076	10.83	L-Carnitine 3NPH O-propionyl -D3	120	39	20	+	Isotope standard
356.341	L-Carnitine, propionyl (N-methyl-D3)					C3	356.341	84.044	10.83	L-Carnitine 3NPH O-propionyl -D3	120	45	20	+	Isotope standard
370.371	L-Carnitine, butyryl (N-methyl-D3)					C4	370.371	220.072	12.43	L-Carnitine 3NPH O-butyryl -D3	124	26	20	+	Isotope standard
370.371	L-Carnitine, butyryl (N-methyl-D3)					C4	370.371	145.076	12.43	L-Carnitine 3NPH O-butyryl -D3	124	39	20	+	Isotope standard
370.371	L-Carnitine, butyryl (N-methyl-D3)					C4	370.371	84.044	12.43	L-Carnitine 3NPH O-butyryl -D3	124	50	20	+	Isotope standard
390.431	L-Carnitine, isovaleryl (N,N,N-trimethyl-D9)					C4-Methyl	390.431	220.072	13.79	L-Carnitine 3NPH O-isovaleryl -D9	135	28	20	+	Isotope standard
390.431	L-Carnitine, isovaleryl (N,N,N-trimethyl-D9)					C4-Methyl	390.431	145.076	13.79	L-Carnitine 3NPH O-isovaleryl -D9	135	40	20	+	Isotope standard
390.431	L-Carnitine, isovaleryl (N,N,N-trimethyl-D9)					C4-Methyl	390.431	84.044	13.79	L-Carnitine 3NPH O-isovaleryl -D9	135	54	20	+	Isotope standard
426.471	L-Carnitine, octanoyl (N-methyl-D3)					C8	426.471	220.072	18.25	L-Carnitine 3NPH O-octanoyl -D3	140	28	20	+	Isotope standard
426.471	L-Carnitine, octanoyl (N-methyl-D3)					C8	426.471	145.076	18.25	L-Carnitine 3NPH O-octanoyl -D3	140	41	20	+	Isotope standard
426.471	L-Carnitine, octanoyl (N-methyl-D3)					C8	426.471	84.044	18.25	L-Carnitine 3NPH O-octanoyl -D3	140	55	20	+	Isotope standard
516.671	L-Carnitine, myristoyl (N,N,N-trimethyl-D9)					C14	516.671	220.072	26.56	L-Carnitine 3NPH O-myristoyl -D9	180	34	20	+	Isotope standard
516.671	L-Carnitine, myristoyl (N,N,N-trimethyl-D9)					C14	516.671	145.076	26.56	L-Carnitine 3NPH O-myristoyl -D9	180	45	20	+	Isotope standard
516.671	L-Carnitine, myristoyl (N,N,N-trimethyl-D9)					C14	516.671	84.044	26.56	L-Carnitine 3NPH O-myristoyl -D9	180	75	20	+	Isotope standard
538.691	L-Carnitine, palmitoyl (N-methyl-D3)					C16	538.691	220.072	29.65	L-Carnitine 3NPH O-palmitoyl -D3	180	34	20	+	Isotope standard
538.691	L-Carnitine, palmitoyl (N-methyl-D3)					C16	538.691	145.076	29.65	L-Carnitine 3NPH O-palmitoyl -D3	180	45	20	+	Isotope standard
538.691	L-Carnitine, palmitoyl (N-methyl-D3)					C16	538.691	84.044	29.65	L-Carnitine 3NPH O-palmitoyl -D3	180	70	20	+	Isotope standard
159.09	3-Dehydrocarnitine		C02636	582834	C7H13NO3	C0	295.141	236	8.76	3-Dehydrocarnitine	71	25	14	+	Saturated
159.09	3-Dehydrocarnitine		C02636	582834	C7H13NO3	C0	295.141	143.076	8.75	3-Dehydrocarnitine	71	38	14	+	Saturated
159.09	3-Dehydrocarnitine		C02636	582834	C7H13NO3	C0	295.141	82.044	8.79	3-Dehydrocarnitine	71	90	14	+	Saturated
161.105	L-Carnitine		C00318	52	C7H15NO3	C0	297.156	238.082	7.63	L-Carnitine	71	23	14	+	Saturated
161.105	L-Carnitine		C00318	52	C7H15NO3	C0	297.156	145.076	7.62	L-Carnitine	71	37	16	+	Saturated
161.105	L-Carnitine		C00318	52	C7H15NO3	C0	297.156	102	7.61	L-Carnitine	71	33	12	+	Saturated
203.116	Acetylcarnitine		C02571	956	C9H17NO4	C2	339.167	220.072	9.71	Acetylcarnitine	86	25	20	+	Saturated
203.116	Acetylcarnitine		C02571	956	C9H17NO4	C2	339.167	145.076	9.7	Acetylcarnitine	86	37	20	+	Saturated
203.116	Acetylcarnitine		C02571	956	C9H17NO4	C2	339.167	84.044	9.7	Acetylcarnitine	86	90	20	+	Saturated
217.131	Propionyl-L-carnitine	HMDB0000824	C03017	965	C10H19NO4	C3	353.182	220.072	11.24	Propionyl-L-carnitine	76	25	20	+	Saturated
217.131	Propionyl-L-carnitine	HMDB0000824	C03017	965	C10H19NO4	C3	353.182	145.076	11.24	Propionyl-L-carnitine	76	38	20	+	Saturated
217.131	Propionyl-L-carnitine	HMDB0000824	C03017	965	C10H19NO4	C3	353.182	84.044	11.24	Propionyl-L-carnitine	76	90	20	+	Saturated
231.147	Butyryl-L-carnitine	HMDB0002013	C02862	964	C11H21NO4	C4	367.198	220.072	12.8	Butyryl-L-carnitine	54	26	20	+	Saturated
231.147	Butyryl-L-carnitine	HMDB0002013	C02862	964	C11H21NO4	C4	367.198	145.076	12.8	Butyryl-L-carnitine	54	35	20	+	Saturated
231.147	Butyryl-L-carnitine	HMDB0002013	C02862	964	C11H21NO4	C4	367.198	84.044	12.8	Butyryl-L-carnitine	54	90	20	+	Saturated
245.163	Valerylcarnitine	HMDB0013128			C12H23NO4	C5	381.214	220.072	14.25	Valerylcarnitine	100	32	20	+	Saturated
245.163	Valerylcarnitine	HMDB0013128			C12H23NO4	C5	381.214	145.076	14.25	Valerylcarnitine	100	40	20	+	Saturated
245.163	Valerylcarnitine	HMDB0013128			C12H23NO4	C5	381.214	84.044	14.25	Valerylcarnitine	100	90	20	+	Saturated
259.178	L-Hexanoylcarnitine	HMDB0000705		3548	C13H25NO4	C6	395.229	220.072	15.79	L-Hexanoylcarnitine	13	28	20	+	Saturated
259.178	L-Hexanoylcarnitine	HMDB0000705		3548	C13H25NO4	C6	395.229	145.076	15.79	L-Hexanoylcarnitine	13	40	20	+	Saturated
259.178	L-Hexanoylcarnitine	HMDB0000705		3548	C13H25NO4	C6	395.229	84.044	15.78	L-Hexanoylcarnitine	13	90	20	+	Saturated
273.194	Heptanoylcarnitine				C14H27NO4	C7	409.245	220.072	17.11	Heptanoylcarnitine	71	30	14	+	Saturated
273.194	Heptanoylcarnitine				C14H27NO4	C7	409.245	145.076	17.1	Heptanoylcarnitine	71	45	14	+	Saturated
273.194	Heptanoylcarnitine				C14H27NO4	C7	409.245	84.044	17.13	Heptanoylcarnitine	71	57	14	+	Saturated
287.21	L-Octanoylcarnitine		C02838	960	C15H29NO4	C8	423.261	220.072	18.45	L-Octanoylcarnitine	120	29	20	+	Saturated
287.21	L-Octanoylcarnitine		C02838	960	C15H29NO4	C8	423.261	145.076	18.45	L-Octanoylcarnitine	120	40	20	+	Saturated
287.21	L-Octanoylcarnitine		C02838	960	C15H29NO4	C8	423.261	84.044	18.45	L-Octanoylcarnitine	120	90	20	+	Saturated
301.225	Nonanoylcarnitine	HMDB0013288			C16H31NO4	C9	437.276	220.072	19.67	Nonanoylcarnitine	50	34	20	+	Saturated
301.225	Nonanoylcarnitine	HMDB0013288			C16H31NO4	C9	437.276	145.076	19.64	Nonanoylcarnitine	50	34	20	+	Saturated
301.225	Nonanoylcarnitine	HMDB0013288			C16H31NO4	C9	437.276	84.044	19.71	Nonanoylcarnitine	50	72	20	+	Saturated
315.241	Decanoyl-L-carnitine	HMDB0000651	C03299	962	C17H33NO4	C10	451.292	220.072	20.99	Decanoyl-L-carnitine	80	35	20	+	Saturated
315.241	Decanoyl-L-carnitine	HMDB0000651	C03299	962	C17H33NO4	C10	451.292	145.076	20.99	Decanoyl-L-carnitine	80	40	20	+	Saturated
315.241	Decanoyl-L-carnitine	HMDB0000651	C03299	962	C17H33NO4	C10	451.292	84.044	20.99	Decanoyl-L-carnitine	80	90	20	+	Saturated
329.257	Undecanoylcarnitine				C18H35NO4	C11	465.308	220.072	22	Undecanoylcarnitine	71	31	14	+	Saturated
329.257	Undecanoylcarnitine				C18H35NO4	C11	465.308	145.076	22	Undecanoylcarnitine	71	34	14	+	Saturated
329.257	Undecanoylcarnitine				C18H35NO4	C11	465.308	84.044	22	Undecanoylcarnitine	71	72	14	+	Saturated
343.272	Dodecanoylcarnitine			34490	C19H37NO4	C12	479.323	220.072	23.58	Dodecanoylcarnitine	150	45	20	+	Saturated
343.272	Dodecanoylcarnitine			34490	C19H37NO4	C12	479.323	145.076	23.58	Dodecanoylcarnitine	150	36	20	+	Saturated
343.272	Dodecanoylcarnitine			34490	C19H37NO4	C12	479.323	84.044	23.58	Dodecanoylcarnitine	150	90	20	+	Saturated
357.288	Tridecanoylcarnitine				C20H39NO4	C13	493.339	220.072	25	Tridecanoylcarnitine	71	32	14	+	Saturated
357.288	Tridecanoylcarnitine				C20H39NO4	C13	493.339	145.076	25	Tridecanoylcarnitine	71	35	14	+	Saturated
357.288	Tridecanoylcarnitine				C20H39NO4	C13	493.339	84.044	25	Tridecanoylcarnitine	71	71	14	+	Saturated
371.304	Tetradecanoylcarnitine			58293	C21H41NO4	C14	507.355	220.072	26.34	Tetradecanoylcarnitine	150	40	20	+	Saturated
371.304	Tetradecanoylcarnitine			58293	C21H41NO4	C14	507.355	145.076	26.34	Tetradecanoylcarnitine	150	60	20	+	Saturated
371.304	Tetradecanoylcarnitine			58293	C21H41NO4	C14	507.355	84.044	26.34	Tetradecanoylcarnitine	150	90	20	+	Saturated
385.319	Pentadecanoylcarnitine	HMDB0062517			C22H43NO4	C15	521.37	220.072	27.76	Pentadecanoylcarnitine	100	34	20	+	Saturated
385.319	Pentadecanoylcarnitine	HMDB0062517			C22H43NO4	C15	521.37	145.076	27.71	Pentadecanoylcarnitine	100	48	20	+	Saturated
385.319	Pentadecanoylcarnitine	HMDB0062517			C22H43NO4	C15	521.37	84.044	27.63	Pentadecanoylcarnitine	100	80	20	+	Saturated
399.335	Palmitoylcarnitine		C02990	961	C23H45NO4	C16	535.386	220.072	29.24	Palmitoylcarnitine	176	37	20	+	Saturated
399.335	Palmitoylcarnitine		C02990	961	C23H45NO4	C16	535.386	145.076	29.24	Palmitoylcarnitine	176	47	16	+	Saturated
399.335	Palmitoylcarnitine		C02990	961	C23H45NO4	C16	535.386	84.044	29.24	Palmitoylcarnitine	176	90	16	+	Saturated
413.351	Heptadecanoyl carnitine			58363	C24H47NO4	C17	549.402	220.072	30.27	Heptadecanoyl carnitine	120	36	20	+	Saturated
413.351	Heptadecanoyl carnitine			58363	C24H47NO4	C17	549.402	145.076	30.28	Heptadecanoyl carnitine	120	62	20	+	Saturated
413.351	Heptadecanoyl carnitine			58363	C24H47NO4	C17	549.402	84.044	30.29	Heptadecanoyl carnitine	120	76	20	+	Saturated
427.366	Stearoylcarnitine			580324	C25H49NO4	C18	563.417	220.072	32.18	Stearoylcarnitine	120	38	20	+	Saturated
427.366	Stearoylcarnitine			580324	C25H49NO4	C18	563.417	145.076	32.18	Stearoylcarnitine	120	65	20	+	Saturated
427.366	Stearoylcarnitine			580324	C25H49NO4	C18	563.417	84.044	32.18	Stearoylcarnitine	120	90	20	+	Saturated
455.397	Arachidyl carnitine			58411	C27H53NO4	C20	591.449	220.072	35.57	Arachidyl carnitine	150	40	20	+	Saturated
455.397	Arachidyl carnitine			58411	C27H53NO4	C20	591.449	145.076	35.57	Arachidyl carnitine	150	60	20	+	Saturated
455.397	Arachidyl carnitine			58411	C27H53NO4	C20	591.449	84.044	35.56	Arachidyl carnitine	150	90	20	+	Saturated
483.429	C22				C29H57NO4	C22	619.48	220.072	37	C22	150	45	20	+	Saturated
483.429	C22				C29H57NO4	C22	619.48	145.076	37	C22	150	64	20	+	Saturated
483.429	C22				C29H57NO4	C22	619.48	84.044	37	C22	150	90	20	+	Saturated
511.46	C24				C31H61NO4	C24	647.511	220.072	39	C24	150	45	20	+	Saturated
511.46	C24				C31H61NO4	C24	647.511	145.076	39	C24	150	65	20	+	Saturated
511.46	C24				C31H61NO4	C24	647.511	84.044	39	C24	150	90	20	+	Saturated
215.116	Propenoylcarnitine	HMDB0013124			C10H17NO4	C3:1	351.167	220.072	10	Propenoylcarnitine	71	23	14	+	1-fold unsaturated
215.116	Propenoylcarnitine	HMDB0013124			C10H17NO4	C3:1	351.167	145.076	10	Propenoylcarnitine	71	26	14	+	1-fold unsaturated
215.116	Propenoylcarnitine	HMDB0013124			C10H17NO4	C3:1	351.167	84.044	10	Propenoylcarnitine	71	57	14	+	1-fold unsaturated
229.131	Butenylcarnitine	HMDB0013126			C11H19NO4	C4:1	365.182	220.072	11.3	Butenylcarnitine	71	27	14	+	1-fold unsaturated
229.131	Butenylcarnitine	HMDB0013126			C11H19NO4	C4:1	365.182	145.076	11.3	Butenylcarnitine	71	31	14	+	1-fold unsaturated
229.131	Butenylcarnitine	HMDB0013126			C11H19NO4	C4:1	365.182	84.044	11.3	Butenylcarnitine	71	60	14	+	1-fold unsaturated
257.163	2-Hexenoylcarnitine	HMDB0013161			C13H23NO4	C6:1	393.214	220.072	15	2-Hexenoylcarnitine	50	26	20	+	1-fold unsaturated
257.163	2-Hexenoylcarnitine	HMDB0013161			C13H23NO4	C6:1	393.214	145.076	15	2-Hexenoylcarnitine	50	35	20	+	1-fold unsaturated
257.163	2-Hexenoylcarnitine	HMDB0013161			C13H23NO4	C6:1	393.214	84.044	15	2-Hexenoylcarnitine	50	65	20	+	1-fold unsaturated
285.194	2-Octenoylcarnitine	HMDB0013324			C15H27NO4	C8:1	421.245	220.072	17.27	2-Octenoylcarnitine	50	32	20	+	1-fold unsaturated
285.194	2-Octenoylcarnitine	HMDB0013324			C15H27NO4	C8:1	421.245	145.076	17.27	2-Octenoylcarnitine	90	35	20	+	1-fold unsaturated
285.194	2-Octenoylcarnitine	HMDB0013324			C15H27NO4	C8:1	421.245	84.044	17.27	2-Octenoylcarnitine	90	90	20	+	1-fold unsaturated
299.21	C9:1				C16H29NO4	C9:1	435.261	220.072	18.47	C9:1	71	33	14	+	1-fold unsaturated
299.21	C9:1				C16H29NO4	C9:1	435.261	145.076	18.47	C9:1	71	35	14	+	1-fold unsaturated
299.21	C9:1				C16H29NO4	C9:1	435.261	84.044	18.47	C9:1	71	50	14	+	1-fold unsaturated
313.225	Decenoylcarnitine				C17H31NO4	C10:1	449.276	220.072	19.19	Decenoylcarnitine	71	31	14	+	1-fold unsaturated
313.225	Decenoylcarnitine				C17H31NO4	C10:1	449.276	145.076	19.19	Decenoylcarnitine	71	35	14	+	1-fold unsaturated
313.225	Decenoylcarnitine				C17H31NO4	C10:1	449.276	84.044	19.19	Decenoylcarnitine	71	65	14	+	1-fold unsaturated
327.241	C11:1				C18H33NO4	C11:1	463.292	220.072	21	C11:1	71	35	14	+	1-fold unsaturated
327.241	C11:1				C18H33NO4	C11:1	463.292	145.076	21	C11:1	71	29	14	+	1-fold unsaturated
327.241	C11:1				C18H33NO4	C11:1	463.292	84.044	21	C11:1	71	65	14	+	1-fold unsaturated
341.257	trans-2-Dodecenoylcarnitine	HMDB0013326			C19H35NO4	C12:1	477.308	220.072	22.22	trans-2-Dodecenoylcarnitine	100	30	20	+	1-fold unsaturated
341.257	trans-2-Dodecenoylcarnitine	HMDB0013326			C19H35NO4	C12:1	477.308	145.076	22.23	trans-2-Dodecenoylcarnitine	100	38	20	+	1-fold unsaturated
341.257	trans-2-Dodecenoylcarnitine	HMDB0013326			C19H35NO4	C12:1	477.308	84.044	22.22	trans-2-Dodecenoylcarnitine	100	65	20	+	1-fold unsaturated
355.272	C13:1				C20H37NO4	C13:1	491.323	220.072	24	C13:1	71	33	14	+	1-fold unsaturated
355.272	C13:1				C20H37NO4	C13:1	491.323	145.076	24	C13:1	71	33	14	+	1-fold unsaturated
355.272	C13:1				C20H37NO4	C13:1	491.323	84.044	24	C13:1	71	70	14	+	1-fold unsaturated
369.288	2-tetradecenoyl carnitine	HMDB0062588			C21H39NO4	C14:1	505.339	220.072	24.55	2-tetradecenoyl carnitine	75	38	20	+	1-fold unsaturated
369.288	2-tetradecenoyl carnitine	HMDB0062588			C21H39NO4	C14:1	505.339	145.076	24.56	2-tetradecenoyl carnitine	75	40	20	+	1-fold unsaturated
369.288	2-tetradecenoyl carnitine	HMDB0062588			C21H39NO4	C14:1	505.339	84.044	24.55	2-tetradecenoyl carnitine	75	90	20	+	1-fold unsaturated
369.288	trans-2-Tetradecenoylcarnitine	HMDB0013329			C21H39NO4	C14:1	505.339	220.072	24.82	trans-2-Tetradecenoylcarnitine	120	38	20	+	1-fold unsaturated
369.288	trans-2-Tetradecenoylcarnitine	HMDB0013329			C21H39NO4	C14:1	505.339	145.076	24.82	trans-2-Tetradecenoylcarnitine	120	58	20	+	1-fold unsaturated
369.288	trans-2-Tetradecenoylcarnitine	HMDB0013329			C21H39NO4	C14:1	505.339	84.044	24.82	trans-2-Tetradecenoylcarnitine	120	90	20	+	1-fold unsaturated
369.288	cis-5-Tetradecenoylcarnitine	HMDB0002014		6437	C21H39NO4	C14:1	505.339	220.072	24.82	cis-5-Tetradecenoylcarnitine	100	35	20	+	1-fold unsaturated
369.288	cis-5-Tetradecenoylcarnitine	HMDB0002014		6437	C21H39NO4	C14:1	505.339	145.076	24.82	cis-5-Tetradecenoylcarnitine	100	45	20	+	1-fold unsaturated
369.288	cis-5-Tetradecenoylcarnitine	HMDB0002014		6437	C21H39NO4	C14:1	505.339	84.044	24.82	cis-5-Tetradecenoylcarnitine	100	90	20	+	1-fold unsaturated
383.304	C15:1				C22H41NO4	C15:1	519.355	220.072	27	C15:1	71	35	14	+	1-fold unsaturated
383.304	C15:1				C22H41NO4	C15:1	519.355	145.076	27	C15:1	71	38	14	+	1-fold unsaturated
383.304	C15:1				C22H41NO4	C15:1	519.355	84.044	27	C15:1	71	70	14	+	1-fold unsaturated
397.319	9-Hexadecenoylcarnitine	HMDB0013207			C23H43NO4	C16:1	533.37	220.072	27.18	9-Hexadecenoylcarnitine	130	37	20	+	1-fold unsaturated
397.319	9-Hexadecenoylcarnitine	HMDB0013207			C23H43NO4	C16:1	533.37	145.076	27.17	9-Hexadecenoylcarnitine	130	48	20	+	1-fold unsaturated
397.319	9-Hexadecenoylcarnitine	HMDB0013207			C23H43NO4	C16:1	533.37	84.044	27.17	9-Hexadecenoylcarnitine	130	90	20	+	1-fold unsaturated
397.319	trans-Hexadec-2-enoyl carnitine	HMDB0006317		58388	C23H43NO4	C16:1	533.37	220.072	27.17	trans-Hexadec-2-enoyl carnitine	120	33	20	+	1-fold unsaturated
397.319	trans-Hexadec-2-enoyl carnitine	HMDB0006317		58388	C23H43NO4	C16:1	533.37	145.076	27.16	trans-Hexadec-2-enoyl carnitine	120	65	20	+	1-fold unsaturated
397.319	trans-Hexadec-2-enoyl carnitine	HMDB0006317		58388	C23H43NO4	C16:1	533.37	84.044	27.16	trans-Hexadec-2-enoyl carnitine	120	90	20	+	1-fold unsaturated
425.35	Vaccenyl carnitine	HMDB0006351		58401	C25H47NO4	C18:1	561.402	220.072	29.87	Vaccenyl carnitine	150	36	20	+	1-fold unsaturated
425.35	Vaccenyl carnitine	HMDB0006351		58401	C25H47NO4	C18:1	561.402	145.076	29.86	Vaccenyl carnitine	150	70	20	+	1-fold unsaturated
425.35	Vaccenyl carnitine	HMDB0006351		58401	C25H47NO4	C18:1	561.402	84.044	29.87	Vaccenyl carnitine	150	90	20	+	1-fold unsaturated
425.351	Oleoylcarnitine	HMDB0005065			C25H47NO4	C18:1	561.402	220.072	29.87	Oleoylcarnitine	120	37	20	+	1-fold unsaturated
425.351	Oleoylcarnitine	HMDB0005065			C25H47NO4	C18:1	561.402	145.076	29.86	Oleoylcarnitine	120	65	20	+	1-fold unsaturated
425.351	Oleoylcarnitine	HMDB0005065			C25H47NO4	C18:1	561.402	84.044	29.86	Oleoylcarnitine	120	90	20	+	1-fold unsaturated
425.351	Elaidic carnitine			58415	C25H47NO4	C18:1	561.402	220.072	29.86	Elaidic carnitine	120	38	20	+	1-fold unsaturated
425.351	Elaidic carnitine			58415	C25H47NO4	C18:1	561.402	145.076	29.86	Elaidic carnitine	120	75	20	+	1-fold unsaturated
425.351	Elaidic carnitine			58415	C25H47NO4	C18:1	561.402	84.044	29.86	Elaidic carnitine	120	90	20	+	1-fold unsaturated
425.351	11Z-Octadecenylcarnitine	HMDB0013338			C25H47NO4	C18:1	561.402	220.072	29.86	11Z-Octadecenylcarnitine	140	35	20	+	1-fold unsaturated
425.351	11Z-Octadecenylcarnitine	HMDB0013338			C25H47NO4	C18:1	561.402	145.076	29.86	11Z-Octadecenylcarnitine	150	78	20	+	1-fold unsaturated
425.351	11Z-Octadecenylcarnitine	HMDB0013338			C25H47NO4	C18:1	561.402	84.044	29.85	11Z-Octadecenylcarnitine	150	90	20	+	1-fold unsaturated
453.382	C20:1				C27H51NO4	C20:1	589.433	220.072	33	C20:1	71	36	14	+	1-fold unsaturated
453.382	C20:1				C27H51NO4	C20:1	589.433	145.076	33	C20:1	71	55	14	+	1-fold unsaturated
453.382	C20:1				C27H51NO4	C20:1	589.433	84.044	33	C20:1	71	90	14	+	1-fold unsaturated
481.413	C22:1				C29H55NO4	C22:1	617.464	220.072	36	C22:1	150	39	20	+	1-fold unsaturated
481.413	C22:1				C29H55NO4	C22:1	617.464	145.076	36	C22:1	150	70	20	+	1-fold unsaturated
481.413	C22:1				C29H55NO4	C22:1	617.464	84.044	36	C22:1	150	90	20	+	1-fold unsaturated
283.178	C8:2				C15H25NO4	C8:2	419.229	220.072	16	C8:2	50	29	20	+	2-fold unsaturated
283.178	C8:2				C15H25NO4	C8:2	419.229	145.076	16	C8:2	90	36	20	+	2-fold unsaturated
283.178	C8:2				C15H25NO4	C8:2	419.229	84.044	16	C8:2	90	60	20	+	2-fold unsaturated
297.194	C9:2				C16H27NO4	C9:2	433.245	220.072	16.7	C9:2	71	35	14	+	2-fold unsaturated
297.194	C9:2				C16H27NO4	C9:2	433.245	145.076	16.7	C9:2	71	43	14	+	2-fold unsaturated
297.194	C9:2				C16H27NO4	C9:2	433.245	84.044	16.7	C9:2	71	65	14	+	2-fold unsaturated
311.21	2-trans,4-cis-Decadienoylcarnitine	HMDB0013325			C17H29NO4	C10:2	447.261	220.072	17.5	2-trans,4-cis-Decadienoylcarnitine	71	35	14	+	2-fold unsaturated
311.21	2-trans,4-cis-Decadienoylcarnitine	HMDB0013325			C17H29NO4	C10:2	447.261	145.076	17.5	2-trans,4-cis-Decadienoylcarnitine	71	35	14	+	2-fold unsaturated
311.21	2-trans,4-cis-Decadienoylcarnitine	HMDB0013325			C17H29NO4	C10:2	447.261	84.044	17.5	2-trans,4-cis-Decadienoylcarnitine	71	60	14	+	2-fold unsaturated
339.241	C12:2				C19H33NO4	C12:2	475.292	220.072	21	C12:2	100	29	20	+	2-fold unsaturated
339.241	C12:2				C19H33NO4	C12:2	475.292	145.076	21	C12:2	100	38	20	+	2-fold unsaturated
339.241	C12:2				C19H33NO4	C12:2	475.292	84.044	21	C12:2	100	65	20	+	2-fold unsaturated
367.272	Tetradecadienylcarnitine				C21H37NO4	C14:2	503.323	220.072	23	Tetradecadienylcarnitine	71	35	14	+	2-fold unsaturated
367.272	Tetradecadienylcarnitine				C21H37NO4	C14:2	503.323	145.076	23	Tetradecadienylcarnitine	71	40	14	+	2-fold unsaturated
367.272	Tetradecadienylcarnitine				C21H37NO4	C14:2	503.323	84.044	23	Tetradecadienylcarnitine	71	70	14	+	2-fold unsaturated
381.288	C15:2				C22H39NO4	C15:2	517.339	220.072	24.5	C15:2	71	32	14	+	2-fold unsaturated
381.288	C15:2				C22H39NO4	C15:2	517.339	145.076	24.5	C15:2	71	43	14	+	2-fold unsaturated
381.288	C15:2				C22H39NO4	C15:2	517.339	84.044	24.5	C15:2	71	70	14	+	2-fold unsaturated
395.304	9,12-Hexadecadienoylcarnitine	HMDB0013334			C23H41NO4	C16:2	531.355	220.072	25.56	9,12-Hexadecadienoylcarnitine	100	35	20	+	2-fold unsaturated
395.304	9,12-Hexadecadienoylcarnitine	HMDB0013334			C23H41NO4	C16:2	531.355	145.076	25.56	9,12-Hexadecadienoylcarnitine	100	40	20	+	2-fold unsaturated
395.304	9,12-Hexadecadienoylcarnitine	HMDB0013334			C23H41NO4	C16:2	531.355	84.044	25.56	9,12-Hexadecadienoylcarnitine	100	80	20	+	2-fold unsaturated
423.335	Linoleyl carnitine			58418	C25H45NO4	C18:2	559.386	220.072	27.97	Linoleyl carnitine	120	45	20	+	2-fold unsaturated
423.335	Linoleyl carnitine			58418	C25H45NO4	C18:2	559.386	145.076	27.98	Linoleyl carnitine	120	65	20	+	2-fold unsaturated
423.335	Linoleyl carnitine			58418	C25H45NO4	C18:2	559.386	84.044	27.97	Linoleyl carnitine	120	90	20	+	2-fold unsaturated
423.335	Linoelaidyl carnitine			58412	C25H45NO4	C18:2	559.386	220.072	27.97	Linoelaidyl carnitine	150	37	20	+	2-fold unsaturated
423.335	Linoelaidyl carnitine			58412	C25H45NO4	C18:2	559.386	145.076	27.97	Linoelaidyl carnitine	150	100	20	+	2-fold unsaturated
423.335	Linoelaidyl carnitine			58412	C25H45NO4	C18:2	559.386	84.044	27.97	Linoelaidyl carnitine	150	90	20	+	2-fold unsaturated
451.366	C20:2				C27H49NO4	C20:2	587.417	220.072	31.3	C20:2	71	37	14	+	2-fold unsaturated
451.366	C20:2				C27H49NO4	C20:2	587.417	145.076	31.3	C20:2	71	48	14	+	2-fold unsaturated
451.366	C20:2				C27H49NO4	C20:2	587.417	84.044	31.3	C20:2	71	80	14	+	2-fold unsaturated
479.397	C22:2				C29H53NO4	C22:2	615.449	220.072	32.8	C22:2	150	40	20	+	2-fold unsaturated
479.397	C22:2				C29H53NO4	C22:2	615.449	145.076	32.8	C22:2	150	36	20	+	2-fold unsaturated
479.397	C22:2				C29H53NO4	C22:2	615.449	84.044	32.8	C22:2	150	91	20	+	2-fold unsaturated
309.194	C10:3				C17H27NO4	C10:3	445.245	220.072	18	C10:3	71	40	14	+	3-fold unsaturated
309.194	C10:3				C17H27NO4	C10:3	445.245	145.076	18	C10:3	71	30	14	+	3-fold unsaturated
309.194	C10:3				C17H27NO4	C10:3	445.245	84.044	18	C10:3	71	67	14	+	3-fold unsaturated
337.225	C12:3				C19H31NO4	C12:3	473.276	220.072	20	C12:3	100	37	20	+	3-fold unsaturated
337.225	C12:3				C19H31NO4	C12:3	473.276	145.076	20	C12:3	100	55	20	+	3-fold unsaturated
337.225	C12:3				C19H31NO4	C12:3	473.276	84.044	20	C12:3	100	65	20	+	3-fold unsaturated
365.257	C14:3				C21H35NO4	C14:3	501.308	220.072	21	C14:3	71	40	14	+	3-fold unsaturated
365.257	C14:3				C21H35NO4	C14:3	501.308	145.076	21	C14:3	71	40	14	+	3-fold unsaturated
365.257	C14:3				C21H35NO4	C14:3	501.308	84.044	21	C14:3	71	65	14	+	3-fold unsaturated
393.288	C16:3				C23H39NO4	C16:3	529.339	220.072	22.5	C16:3	71	37	14	+	3-fold unsaturated
393.288	C16:3				C23H39NO4	C16:3	529.339	145.076	22.5	C16:3	71	45	14	+	3-fold unsaturated
393.288	C16:3				C23H39NO4	C16:3	529.339	84.044	22.5	C16:3	71	67	14	+	3-fold unsaturated
421.319	Alpha Linolenyl carnitine	HMDB0006319		58390	C25H43NO4	C18:3	557.37	220.072	26.7	Alpha Linolenyl carnitine	176	38	20	+	3-fold unsaturated
421.319	Alpha Linolenyl carnitine	HMDB0006319		58390	C25H43NO4	C18:3	557.37	145.076	26.7	Alpha Linolenyl carnitine	176	55	20	+	3-fold unsaturated
421.319	Alpha Linolenyl carnitine	HMDB0006319		58390	C25H43NO4	C18:3	557.37	84.044	26.62	Alpha Linolenyl carnitine	176	73	20	+	3-fold unsaturated
449.351	C20:3				C27H47NO4	C20:3	585.402	220.072	29	C20:3	71	35	14	+	3-fold unsaturated
449.351	C20:3				C27H47NO4	C20:3	585.402	145.076	29	C20:3	71	52	14	+	3-fold unsaturated
449.351	C20:3				C27H47NO4	C20:3	585.402	84.044	29	C20:3	71	68	14	+	3-fold unsaturated
477.382	C22:3				C29H51NO4	C22:3	613.433	220.072	32	C22:3	150	45	20	+	3-fold unsaturated
477.382	C22:3				C29H51NO4	C22:3	613.433	145.076	32	C22:3	150	36	20	+	3-fold unsaturated
477.382	C22:3				C29H51NO4	C22:3	613.433	84.044	32	C22:3	150	82	20	+	3-fold unsaturated
335.21	C12:4				C19H29NO4	C12:4	471.261	220.072	19	C12:4	100	33	20	+	4-fold unsaturated
335.21	C12:4				C19H29NO4	C12:4	471.261	145.076	19	C12:4	100	45	20	+	4-fold unsaturated
335.21	C12:4				C19H29NO4	C12:4	471.261	84.044	19	C12:4	100	60	20	+	4-fold unsaturated
419.304	Stearidonyl carnitine	HMDB0006463		58414	C25H41NO4	C18:4	555.355	220.072	25.27	Stearidonyl carnitine	120	37	20	+	4-fold unsaturated
419.304	Stearidonyl carnitine	HMDB0006463		58414	C25H41NO4	C18:4	555.355	145.076	25.25	Stearidonyl carnitine	120	46	20	+	4-fold unsaturated
419.304	Stearidonyl carnitine	HMDB0006463		58414	C25H41NO4	C18:4	555.355	84.044	25.28	Stearidonyl carnitine	120	73	20	+	4-fold unsaturated
447.335	Arachidonyl carnitine (C20:4)				C27H45NO4	C20:4	583.386	220.072	27.88	Arachidonyl carnitine (C20:4)	130	40	20	+	4-fold unsaturated
447.335	Arachidonyl carnitine (C20:4)				C27H45NO4	C20:4	583.386	145.076	27.89	Arachidonyl carnitine (C20:4)	130	55	20	+	4-fold unsaturated
447.335	Arachidonyl carnitine (C20:4)				C27H45NO4	C20:4	583.386	84.044	27.88	Arachidonyl carnitine (C20:4)	130	90	20	+	4-fold unsaturated
475.366	C22:4				C29H49NO4	C22:4	611.417	220.072	30	C22:4	150	43	20	+	4-fold unsaturated
475.366	C22:4				C29H49NO4	C22:4	611.417	145.076	30	C22:4	150	45	20	+	4-fold unsaturated
475.366	C22:4				C29H49NO4	C22:4	611.417	84.044	30	C22:4	150	75	20	+	4-fold unsaturated
503.397	Arachidonyl carnitine	HMDB0006455		58409	C31H53NO4	C24:4	639.449	220.072	32.14	Arachidonyl carnitine	120	35	20	+	4-fold unsaturated
503.397	Arachidonyl carnitine	HMDB0006455		58409	C31H53NO4	C24:4	639.449	145.076	32.13	Arachidonyl carnitine	120	45	20	+	4-fold unsaturated
503.397	Arachidonyl carnitine	HMDB0006455		58409	C31H53NO4	C24:4	639.449	84.044	32.14	Arachidonyl carnitine	120	70	20	+	4-fold unsaturated
503.397	Tetracosatetraenoyl carnitine	HMDB0060158			C31H53NO4	C24:4	639.449	220.072	32.13	Tetracosatetraenoyl carnitine	150	42	20	+	4-fold unsaturated
503.397	Tetracosatetraenoyl carnitine	HMDB0060158			C31H53NO4	C24:4	639.449	145.076	32.14	Tetracosatetraenoyl carnitine	150	44	20	+	4-fold unsaturated
503.397	Tetracosatetraenoyl carnitine	HMDB0060158			C31H53NO4	C24:4	639.449	84.044	32.14	Tetracosatetraenoyl carnitine	150	90	20	+	4-fold unsaturated
445.319	C20:5				C27H43NO4	C20:5	581.37	220.072	27	C20:5	150	44	20	+	5-fold unsaturated
445.319	C20:5				C27H43NO4	C20:5	581.37	145.076	27	C20:5	150	44	20	+	5-fold unsaturated
445.319	C20:5				C27H43NO4	C20:5	581.37	84.044	27	C20:5	150	95	20	+	5-fold unsaturated
473.351	Clupanodonyl carnitine			58428	C29H47NO4	C22:5	609.402	220.072	28.43	Clupanodonyl carnitine	120	50	20	+	5-fold unsaturated
473.351	Clupanodonyl carnitine			58428	C29H47NO4	C22:5	609.402	145.076	28.38	Clupanodonyl carnitine	120	70	20	+	5-fold unsaturated
473.351	Clupanodonyl carnitine			58428	C29H47NO4	C22:5	609.402	84.044	28.39	Clupanodonyl carnitine	120	90	20	+	5-fold unsaturated
473.351	Docosa-4,7,10,13,16-pentaenoyl carnitine			58392	C29H47NO4	C22:5	609.402	220.072	28.41	Docosa-4,7,10,13,16-pentaenoyl carnitine	150	37	20	+	5-fold unsaturated
473.351	Docosa-4,7,10,13,16-pentaenoyl carnitine			58392	C29H47NO4	C22:5	609.402	145.076	28.41	Docosa-4,7,10,13,16-pentaenoyl carnitine	150	47	20	+	5-fold unsaturated
473.351	Docosa-4,7,10,13,16-pentaenoyl carnitine			58392	C29H47NO4	C22:5	609.402	84.044	28.41	Docosa-4,7,10,13,16-pentaenoyl carnitine	150	90	20	+	5-fold unsaturated
471.335	Cervonyl carnitine			58436	C29H45NO4	C22:6	607.386	220.072	27.73	Cervonyl carnitine	150	33	20	+	6-fold unsaturated
471.335	Cervonyl carnitine			58436	C29H45NO4	C22:6	607.386	145.076	27.75	Cervonyl carnitine	150	41	20	+	6-fold unsaturated
471.335	Cervonyl carnitine			58436	C29H45NO4	C22:6	607.386	84.044	27.65	Cervonyl carnitine	150	72	20	+	6-fold unsaturated
231.147	Isobutyryl carnitine	HMDB0062556		34492	C11H21NO4	C3-Methyl	367.198	220.072	12.78	Isobutyryl carnitine	54	26	20	+	methyl
231.147	Isobutyryl carnitine	HMDB0062556		34492	C11H21NO4	C3-Methyl	367.198	145.076	12.78	Isobutyryl carnitine	54	22	20	+	methyl
231.147	Isobutyryl carnitine	HMDB0062556		34492	C11H21NO4	C3-Methyl	367.198	84.044	12.78	Isobutyryl carnitine	54	48	20	+	methyl
245.163	2-Methylbutyroylcarnitine			5367	C12H23NO4	C4-Methyl	381.214	220.072	14.23	2-Methylbutyroylcarnitine	6	24	20	+	Methyl
245.163	2-Methylbutyroylcarnitine			5367	C12H23NO4	C4-Methyl	381.214	145.076	14.24	2-Methylbutyroylcarnitine	6	40	20	+	Methyl
245.163	2-Methylbutyroylcarnitine			5367	C12H23NO4	C4-Methyl	381.214	84.044	14.24	2-Methylbutyroylcarnitine	6	90	20	+	Methyl
245.163	Isovalerylcarnitine	HMDB0000688			C12H23NO4	C4-Methyl	381.214	220.072	14.23	Isovalerylcarnitine	160	33	20	+	methyl
245.163	Isovalerylcarnitine	HMDB0000688			C12H23NO4	C4-Methyl	381.214	145.076	14.23	Isovalerylcarnitine	160	55	20	+	methyl
245.163	Isovalerylcarnitine	HMDB0000688			C12H23NO4	C4-Methyl	381.214	84.044	14.24	Isovalerylcarnitine	160	90	20	+	methyl
243.147	Tiglylcarnitine	HMDB0002366			C12H21NO4	C4:1-Methyl	379.198	220.072	13.35	Tiglylcarnitine	50	33	20	+	1-fold unsaturated Methyl
243.147	Tiglylcarnitine	HMDB0002366			C12H21NO4	C4:1-Methyl	379.198	145.076	13.35	Tiglylcarnitine	50	38	20	+	1-fold unsaturated Methyl
243.147	Tiglylcarnitine	HMDB0002366			C12H21NO4	C4:1-Methyl	379.198	84.044	13.35	Tiglylcarnitine	50	65	20	+	1-fold unsaturated Methyl
245.163	Pivaloylcarnitine			96200	C12H23NO4	C3-Di-Methyl	381.214	220.072	14.23	Pivaloylcarnitine	6	24	20	+	Di-Methyl
245.163	Pivaloylcarnitine			96200	C12H23NO4	C3-Di-Methyl	381.214	145.076	14.23	Pivaloylcarnitine	6	40	20	+	Di-Methyl
245.163	Pivaloylcarnitine			96200	C12H23NO4	C3-Di-Methyl	381.214	84.044	14.23	Pivaloylcarnitine	6	90	20	+	Di-Methyl
301.225	2,6 dimethylheptanoyl carnitine			58391	C16H31NO4	C7-Di-Methyl	437.276	220.072	19.6	2,6 dimethylheptanoyl carnitine	100	36	20	+	Di-Methyl
301.225	2,6 dimethylheptanoyl carnitine			58391	C16H31NO4	C7-Di-Methyl	437.276	145.076	19.6	2,6 dimethylheptanoyl carnitine	100	45	20	+	Di-Methyl
301.225	2,6 dimethylheptanoyl carnitine			58391	C16H31NO4	C7-Di-Methyl	437.276	84.044	19.6	2,6 dimethylheptanoyl carnitine	100	65	20	+	Di-Methyl
329.257	4,8 dimethylnonanoyl carnitine			58362	C18H35NO4	C9-Di-Methyl	465.308	220.072	22	4,8 dimethylnonanoyl carnitine	100	33	20	+	Di-Methyl
329.257	4,8 dimethylnonanoyl carnitine			58362	C18H35NO4	C9-Di-Methyl	465.308	145.076	22	4,8 dimethylnonanoyl carnitine	100	35	20	+	Di-Methyl
329.257	4,8 dimethylnonanoyl carnitine			58362	C18H35NO4	C9-Di-Methyl	465.308	84.044	22	4,8 dimethylnonanoyl carnitine	100	70	20	+	Di-Methyl
243.147	2-Ethylacrylylcarnitine			6417	C12H21NO4	C4-Ethyl	379.198	220.072	16	2-Ethylacrylylcarnitine	50	33	20	+	Ethyl
243.147	2-Ethylacrylylcarnitine			6417	C12H21NO4	C4-Ethyl	379.198	145.076	16	2-Ethylacrylylcarnitine	50	38	20	+	Ethyl
243.147	2-Ethylacrylylcarnitine			6417	C12H21NO4	C4-Ethyl	379.198	84.044	16	2-Ethylacrylylcarnitine	50	65	20	+	Ethyl
233.126	Hydroxypropionylcarnitine	HMDB0013125			C10H19NO5	C3-OH	369.177	220.072	9.2	Hydroxypropionylcarnitine	120	38	20	+	-Hydroxy
233.126	Hydroxypropionylcarnitine	HMDB0013125			C10H19NO5	C3-OH	369.177	145.076	9.2	Hydroxypropionylcarnitine	120	55	20	+	-Hydroxy
233.126	Hydroxypropionylcarnitine	HMDB0013125			C10H19NO5	C3-OH	369.177	84.044	9.2	Hydroxypropionylcarnitine	120	90	20	+	-Hydroxy
247.142	3-hydroxybutyrylcarnitine	HMDB0062735			C11H21NO5	C4-OH	383.193	220.072	10.01	3-hydroxybutyrylcarnitine	95	25	20	+	-Hydroxy
247.142	3-hydroxybutyrylcarnitine	HMDB0062735			C11H21NO5	C4-OH	383.193	145.076	10.01	3-hydroxybutyrylcarnitine	95	45	20	+	-Hydroxy
247.142	3-hydroxybutyrylcarnitine	HMDB0062735			C11H21NO5	C4-OH	383.193	84.044	10.01	3-hydroxybutyrylcarnitine	95	90	20	+	-Hydroxy
261.158	Hydroxyvalerylcarnitine	HMDB0013132			C12H23NO5	C5-OH	397.209	220.072	12.27	Hydroxyvalerylcarnitine	71	27	14	+	-Hydroxy
261.158	Hydroxyvalerylcarnitine	HMDB0013132			C12H23NO5	C5-OH	397.209	145.076	12.27	Hydroxyvalerylcarnitine	71	42	14	+	-Hydroxy
261.158	Hydroxyvalerylcarnitine	HMDB0013132			C12H23NO5	C5-OH	397.209	84.044	12.27	Hydroxyvalerylcarnitine	71	64	14	+	-Hydroxy
275.173	Hydroxyhexanoycarnitine	HMDB0013131			C13H25NO5	C6-OH	411.224	220.072	13	Hydroxyhexanoycarnitine	71	29	14	+	-Hydroxy
275.173	Hydroxyhexanoycarnitine	HMDB0013131			C13H25NO5	C6-OH	411.224	145.076	13	Hydroxyhexanoycarnitine	71	43	14	+	-Hydroxy
275.173	Hydroxyhexanoycarnitine	HMDB0013131			C13H25NO5	C6-OH	411.224	84.044	13	Hydroxyhexanoycarnitine	71	63	14	+	-Hydroxy
289.189	3-hydroxyhexanoyl carnitine	HMDB0061633			C14H27NO5	C7-OH	425.24	220.072	14.3	3-hydroxyhexanoyl carnitine	85	35	20	+	-Hydroxy
289.189	3-hydroxyhexanoyl carnitine	HMDB0061633			C14H27NO5	C7-OH	425.24	145.076	14.3	3-hydroxyhexanoyl carnitine	85	35	20	+	-Hydroxy
289.189	3-hydroxyhexanoyl carnitine	HMDB0061633			C14H27NO5	C7-OH	425.24	84.044	14.3	3-hydroxyhexanoyl carnitine	85	90	20	+	-Hydroxy
303.205	3-hydroxyoctanoyl carnitine	HMDB0061634			C15H29NO5	C8-OH	439.256	220.072	15.7	3-hydroxyoctanoyl carnitine	50	31	20	+	-Hydroxy
303.205	3-hydroxyoctanoyl carnitine	HMDB0061634			C15H29NO5	C8-OH	439.256	145.076	15.7	3-hydroxyoctanoyl carnitine	50	39	20	+	-Hydroxy
303.205	3-hydroxyoctanoyl carnitine	HMDB0061634			C15H29NO5	C8-OH	439.256	84.044	15.7	3-hydroxyoctanoyl carnitine	50	63	20	+	-Hydroxy
317.22	3-hydroxynonanoyl carnitine	HMDB0061635			C16H31NO5	C9-OH	453.271	220.072	16.8	3-hydroxynonanoyl carnitine	50	31	20	+	-Hydroxy
317.22	3-hydroxynonanoyl carnitine	HMDB0061635			C16H31NO5	C9-OH	453.271	145.076	16.8	3-hydroxynonanoyl carnitine	50	39	20	+	-Hydroxy
317.22	3-hydroxynonanoyl carnitine	HMDB0061635			C16H31NO5	C9-OH	453.271	84.044	16.8	3-hydroxynonanoyl carnitine	50	61	20	+	-Hydroxy
331.236	3-hydroxydecanoyl carnitine	HMDB0061636			C17H33NO5	C10-OH	467.287	220.072	18.37	3-hydroxydecanoyl carnitine	100	35	20	+	-Hydroxy
331.236	3-hydroxydecanoyl carnitine	HMDB0061636			C17H33NO5	C10-OH	467.287	145.076	18.37	3-hydroxydecanoyl carnitine	100	40	20	+	-Hydroxy
331.236	3-hydroxydecanoyl carnitine	HMDB0061636			C17H33NO5	C10-OH	467.287	84.044	18.38	3-hydroxydecanoyl carnitine	100	65	20	+	-Hydroxy
345.252	3-hydroxyundecanoyl carnitine	HMDB0061637			C18H35NO5	C11-OH	481.303	220.072	19.59	3-hydroxyundecanoyl carnitine	100	35	20	+	-Hydroxy
345.252	3-hydroxyundecanoyl carnitine	HMDB0061637			C18H35NO5	C11-OH	481.303	145.076	19.56	3-hydroxyundecanoyl carnitine	100	30	20	+	-Hydroxy
345.252	3-hydroxyundecanoyl carnitine	HMDB0061637			C18H35NO5	C11-OH	481.303	84.044	19.57	3-hydroxyundecanoyl carnitine	100	60	20	+	-Hydroxy
359.267	3-hydroxydodecanoyl carnitine	HMDB0061638			C19H37NO5	C12-OH	495.318	220.072	20.88	3-hydroxydodecanoyl carnitine	100	35	20	+	-Hydroxy
359.267	3-hydroxydodecanoyl carnitine	HMDB0061638			C19H37NO5	C12-OH	495.318	145.076	20.87	3-hydroxydodecanoyl carnitine	100	35	20	+	-Hydroxy
359.267	3-hydroxydodecanoyl carnitine	HMDB0061638			C19H37NO5	C12-OH	495.318	84.044	20.87	3-hydroxydodecanoyl carnitine	100	68	20	+	-Hydroxy
373.283	3-hydroxytridecanoyl carnitine	HMDB0061639			C20H39NO5	C13-OH	509.334	220.072	22	3-hydroxytridecanoyl carnitine	100	33	20	+	-Hydroxy
373.283	3-hydroxytridecanoyl carnitine	HMDB0061639			C20H39NO5	C13-OH	509.334	145.076	22	3-hydroxytridecanoyl carnitine	100	33	20	+	-Hydroxy
373.283	3-hydroxytridecanoyl carnitine	HMDB0061639			C20H39NO5	C13-OH	509.334	84.044	22	3-hydroxytridecanoyl carnitine	100	72	20	+	-Hydroxy
387.298	3-hydroxytetradecanoyl carnitine	HMDB0061640			C21H41NO5	C14-OH	523.35	220.072	23.43	3-hydroxytetradecanoyl carnitine	100	35	20	+	-Hydroxy
387.298	3-hydroxytetradecanoyl carnitine	HMDB0061640			C21H41NO5	C14-OH	523.35	145.076	23.43	3-hydroxytetradecanoyl carnitine	100	36	20	+	-Hydroxy
387.298	3-hydroxytetradecanoyl carnitine	HMDB0061640			C21H41NO5	C14-OH	523.35	84.044	23.46	3-hydroxytetradecanoyl carnitine	100	70	20	+	-Hydroxy
401.314	3-hydroxypentadecanoyl carnitine	HMDB0061641			C22H43NO5	C15-OH	537.365	220.072	25	3-hydroxypentadecanoyl carnitine	100	35	20	+	-Hydroxy
401.314	3-hydroxypentadecanoyl carnitine	HMDB0061641			C22H43NO5	C15-OH	537.365	145.076	25	3-hydroxypentadecanoyl carnitine	100	40	20	+	-Hydroxy
401.314	3-hydroxypentadecanoyl carnitine	HMDB0061641			C22H43NO5	C15-OH	537.365	84.044	25	3-hydroxypentadecanoyl carnitine	100	72	20	+	-Hydroxy
415.33	3-hydroxyhexadecanoyl carnitine	HMDB0061642			C23H45NO5	C16-OH	551.381	220.072	26.2	3-hydroxyhexadecanoyl carnitine	120	34	20	+	-Hydroxy
415.33	3-hydroxyhexadecanoyl carnitine	HMDB0061642			C23H45NO5	C16-OH	551.381	145.076	26.22	3-hydroxyhexadecanoyl carnitine	120	40	20	+	-Hydroxy
415.33	3-hydroxyhexadecanoyl carnitine	HMDB0061642			C23H45NO5	C16-OH	551.381	84.044	26.19	3-hydroxyhexadecanoyl carnitine	120	77	20	+	-Hydroxy
443.361	C18-OH				C25H49NO5	C18-OH	579.412	220.072	29.15	C18-OH	71	39	14	+	-Hydroxy
443.361	C18-OH				C25H49NO5	C18-OH	579.412	145.076	29.19	C18-OH	71	45	14	+	-Hydroxy
443.361	C18-OH				C25H49NO5	C18-OH	579.412	84.044	29.14	C18-OH	71	84	14	+	-Hydroxy
471.392	C20-OH				C27H53NO5	C20-OH	607.443	220.072	31	C20-OH	80	35	20	+	-Hydroxy
471.392	C20-OH				C27H53NO5	C20-OH	607.443	145.076	31	C20-OH	80	57	20	+	-Hydroxy
471.392	C20-OH				C27H53NO5	C20-OH	607.443	84.044	31	C20-OH	80	70	20	+	-Hydroxy
273.158	C6:1-OH				C13H23NO5	C6:1-OH	409.209	220.072	12	C6:1-OH	71	26	14	+	-Hydroxy 1-fold unsaturated
273.158	C6:1-OH				C13H23NO5	C6:1-OH	409.209	145.076	12	C6:1-OH	71	57	14	+	-Hydroxy 1-fold unsaturated
273.158	C6:1-OH				C13H23NO5	C6:1-OH	409.209	84.044	12	C6:1-OH	71	63	14	+	-Hydroxy 1-fold unsaturated
315.205	C9:1-OH				C16H29NO5	C9:1-OH	451.256	220.072	15.5	C9:1-OH	71	28	14	+	-Hydroxy 1-fold unsaturated
315.205	C9:1-OH				C16H29NO5	C9:1-OH	451.256	145.076	15.5	C9:1-OH	71	43	14	+	-Hydroxy 1-fold unsaturated
315.205	C9:1-OH				C16H29NO5	C9:1-OH	451.256	84.044	15.5	C9:1-OH	71	65	14	+	-Hydroxy 1-fold unsaturated
385.283	3-Hydroxy-cis-5-tetradecenoylcarnitine	HMDB0013330			C21H39NO5	C14:1-OH	521.334	220.072	22.38	3-Hydroxy-cis-5-tetradecenoylcarnitine	100	35	20	+	-Hydroxy 1-fold unsaturated
385.283	3-Hydroxy-cis-5-tetradecenoylcarnitine	HMDB0013330			C21H39NO5	C14:1-OH	521.334	145.076	22.38	3-Hydroxy-cis-5-tetradecenoylcarnitine	100	40	20	+	-Hydroxy 1-fold unsaturated
385.283	3-Hydroxy-cis-5-tetradecenoylcarnitine	HMDB0013330			C21H39NO5	C14:1-OH	521.334	84.044	22.38	3-Hydroxy-cis-5-tetradecenoylcarnitine	100	90	20	+	-Hydroxy 1-fold unsaturated
413.314	3-Hydroxy-9-hexadecenoylcarnitine	HMDB0013333			C23H43NO5	C16:1-OH	549.365	220.072	24.6	3-Hydroxy-9-hexadecenoylcarnitine	120	35	20	+	-Hydroxy 1-fold unsaturated
413.314	3-Hydroxy-9-hexadecenoylcarnitine	HMDB0013333			C23H43NO5	C16:1-OH	549.365	145.076	24.6	3-Hydroxy-9-hexadecenoylcarnitine	120	44	20	+	-Hydroxy 1-fold unsaturated
413.314	3-Hydroxy-9-hexadecenoylcarnitine	HMDB0013333			C23H43NO5	C16:1-OH	549.365	84.044	24.6	3-Hydroxy-9-hexadecenoylcarnitine	120	80	20	+	-Hydroxy 1-fold unsaturated
441.345	3-Hydroxy-11Z-octadecenoylcarnitine	HMDB0013339			C25H47NO5	C18:1-OH	577.397	220.072	27.01	3-Hydroxy-11Z-octadecenoylcarnitine	150	39	20	+	-Hydroxy 1-fold unsaturated
441.345	3-Hydroxy-11Z-octadecenoylcarnitine	HMDB0013339			C25H47NO5	C18:1-OH	577.397	145.076	27.01	3-Hydroxy-11Z-octadecenoylcarnitine	150	45	20	+	-Hydroxy 1-fold unsaturated
441.345	3-Hydroxy-11Z-octadecenoylcarnitine	HMDB0013339			C25H47NO5	C18:1-OH	577.397	84.044	27.01	3-Hydroxy-11Z-octadecenoylcarnitine	150	79	20	+	-Hydroxy 1-fold unsaturated
383.267	Hydroxytetradecadienylcarnitine				C21H37NO5	C14:2-OH	519.318	220.072	21.2	Hydroxytetradecadienylcarnitine	71	36	14	+	-Hydroxy 2-fold unsaturated
383.267	Hydroxytetradecadienylcarnitine				C21H37NO5	C14:2-OH	519.318	145.076	21.2	Hydroxytetradecadienylcarnitine	71	40	14	+	-Hydroxy 2-fold unsaturated
383.267	Hydroxytetradecadienylcarnitine				C21H37NO5	C14:2-OH	519.318	84.044	21.2	Hydroxytetradecadienylcarnitine	71	75	14	+	-Hydroxy 2-fold unsaturated
411.298	Hydroxyhexadecadienylcarnitine				C23H41NO5	C16:2-OH	547.35	220.072	23.5	Hydroxyhexadecadienylcarnitine	71	35	14	+	-Hydroxy 2-fold unsaturated
411.298	Hydroxyhexadecadienylcarnitine				C23H41NO5	C16:2-OH	547.35	145.076	23.5	Hydroxyhexadecadienylcarnitine	71	44	14	+	-Hydroxy 2-fold unsaturated
411.298	Hydroxyhexadecadienylcarnitine				C23H41NO5	C16:2-OH	547.35	84.044	23.5	Hydroxyhexadecadienylcarnitine	71	60	14	+	-Hydroxy 2-fold unsaturated
325.189	C10:3-OH				C17H27NO5	C10:3-OH	461.24	220.072	15.5	C10:3-OH	71	38	14	+	-Hydroxy 3-fold unsaturated
325.189	C10:3-OH				C17H27NO5	C10:3-OH	461.24	145.076	15.5	C10:3-OH	71	41	14	+	-Hydroxy 3-fold unsaturated
325.189	C10:3-OH				C17H27NO5	C10:3-OH	461.24	84.044	15.5	C10:3-OH	71	72	14	+	-Hydroxy 3-fold unsaturated
353.22	C12:3-OH				C19H31NO5	C12:3-OH	489.271	220.072	17.5	C12:3-OH	71	36	14	+	-Hydroxy 3-fold unsaturated
353.22	C12:3-OH				C19H31NO5	C12:3-OH	489.271	145.076	17.5	C12:3-OH	71	33	14	+	-Hydroxy 3-fold unsaturated
353.22	C12:3-OH				C19H31NO5	C12:3-OH	489.271	84.044	17.5	C12:3-OH	71	65	14	+	-Hydroxy 3-fold unsaturated
381.252	C14:3-OH				C21H35NO5	C14:3-OH	517.303	220.072	21.5	C14:3-OH	71	33	14	+	-Hydroxy 3-fold unsaturated
381.252	C14:3-OH				C21H35NO5	C14:3-OH	517.303	145.076	21.5	C14:3-OH	71	47	14	+	-Hydroxy 3-fold unsaturated
381.252	C14:3-OH				C21H35NO5	C14:3-OH	517.303	84.044	21.5	C14:3-OH	71	72	14	+	-Hydroxy 3-fold unsaturated
309.158	C9:4-OH				C16H23NO5	C9:4-OH	445.209	220.072	12	C9:4-OH	71	32	14	+	-Hydroxy 4-fold unsaturated
309.158	C9:4-OH				C16H23NO5	C9:4-OH	445.209	145.076	12	C9:4-OH	71	24	14	+	-Hydroxy 4-fold unsaturated
309.158	C9:4-OH				C16H23NO5	C9:4-OH	445.209	84.044	12	C9:4-OH	71	67	14	+	-Hydroxy 4-fold unsaturated
261.158	3-Hydroxylisovaleryl carnitine (C5OH)			6505	C12H23O5N1	C4-Methyl-OH	397.209	220.072	12.27	3-Hydroxylisovaleryl carnitine (C5OH)	70	28	20	+	-Hydroxy Methyl
261.158	3-Hydroxylisovaleryl carnitine (C5OH)			6505	C12H23O5N1	C4-Methyl-OH	397.209	145.076	12.27	3-Hydroxylisovaleryl carnitine (C5OH)	70	40	20	+	-Hydroxy Methyl
261.158	3-Hydroxylisovaleryl carnitine (C5OH)			6505	C12H23O5N1	C4-Methyl-OH	397.209	84.044	12.27	3-Hydroxylisovaleryl carnitine (C5OH)	70	90	20	+	-Hydroxy Methyl
247.106	Malonyl carnitine (C3DC)			6484	C10H17NO6	C3-DC	518.2	220.072	13.79	Malonyl carnitine (C3DC)	150	35	20	+	Dicarboxy
247.106	Malonyl carnitine (C3DC)			6484	C10H17NO6	C3-DC	518.2	145.076	13.79	Malonyl carnitine (C3DC)	150	80	20	+	Dicarboxy
247.106	Malonyl carnitine (C3DC)			6484	C10H17NO6	C3-DC	518.2	84.044	13.79	Malonyl carnitine (C3DC)	150	90	20	+	Dicarboxy
261.121	Succinylcarnitine (C4DC)	HMDB0061717			C11H19NO6	C4-DC	532.216	220.072	14.05	Succinylcarnitine (C4DC)	80	30	20	+	Dicarboxy
261.121	Succinylcarnitine (C4DC)	HMDB0061717			C11H19NO6	C4-DC	532.216	145.076	14.05	Succinylcarnitine (C4DC)	80	41	20	+	Dicarboxy
261.121	Succinylcarnitine (C4DC)	HMDB0061717			C11H19NO6	C4-DC	532.216	84.044	14.05	Succinylcarnitine (C4DC)	80	60	20	+	Dicarboxy
275.137	Glutaryl carnitine (C5DC)				C12H21NO6	C5-DC	546.231	220.072	14.23	Glutaryl carnitine (C5DC)	150	37	20	+	Dicarboxy
275.137	Glutaryl carnitine (C5DC)				C12H21NO6	C5-DC	546.231	145.076	14.23	Glutaryl carnitine (C5DC)	150	55	20	+	Dicarboxy
275.137	Glutaryl carnitine (C5DC)				C12H21NO6	C5-DC	546.231	84.044	14.23	Glutaryl carnitine (C5DC)	150	90	20	+	Dicarboxy
289.153	Adipoyl carnitine (C6DC)	HMDB0061677			C13H23NO6	C6-DC	560.247	220.072	14.57	Adipoyl carnitine (C6DC)	150	35	20	+	Dicarboxy
289.153	Adipoyl carnitine (C6DC)	HMDB0061677			C13H23NO6	C6-DC	560.247	145.076	14.57	Adipoyl carnitine (C6DC)	150	75	20	+	Dicarboxy
289.153	Adipoyl carnitine (C6DC)	HMDB0061677			C13H23NO6	C6-DC	560.247	84.044	14.57	Adipoyl carnitine (C6DC)	150	90	20	+	Dicarboxy
303.168	Pimelylcarnitine	HMDB0013328			C14H25NO6	C7-DC	574.262	220.072	15.3	Pimelylcarnitine	135	45	20	+	Dicarboxy
303.168	Pimelylcarnitine	HMDB0013328			C14H25NO6	C7-DC	574.262	145.076	15.3	Pimelylcarnitine	135	70	20	+	Dicarboxy
303.168	Pimelylcarnitine	HMDB0013328			C14H25NO6	C7-DC	574.262	84.044	15.3	Pimelylcarnitine	135	90	20	+	Dicarboxy
317.195	C8-DC				C15H27NO6	C8-DC	588.289	220.072	15.69	C8-DC	135	37	20	+	Dicarboxy
317.195	C8-DC				C15H27NO6	C8-DC	588.289	145.076	15.69	C8-DC	135	55	20	+	Dicarboxy
317.195	C8-DC				C15H27NO6	C8-DC	588.289	84.044	15.69	C8-DC	135	93	20	+	Dicarboxy
373.246	Dodecanedioylcarnitine	HMDB0013327			C19H35NO6	C12-DC	644.341	220.072	18	Dodecanedioylcarnitine	150	40	20	+	Dicarboxy
373.246	Dodecanedioylcarnitine	HMDB0013327			C19H35NO6	C12-DC	644.341	145.076	18	Dodecanedioylcarnitine	150	55	20	+	Dicarboxy
373.246	Dodecanedioylcarnitine	HMDB0013327			C19H35NO6	C12-DC	644.341	84.044	18	Dodecanedioylcarnitine	150	110	20	+	Dicarboxy
259.106	Fumarylcarnitine	HMDB0013134			C11H17NO6	C4:1-DC	530.2	220.072	14	Fumarylcarnitine	135	41	20	+	Dicarboxy 1-fold unsaturated
259.106	Fumarylcarnitine	HMDB0013134			C11H17NO6	C4:1-DC	530.2	145.076	14	Fumarylcarnitine	135	41	20	+	Dicarboxy 1-fold unsaturated
259.106	Fumarylcarnitine	HMDB0013134			C11H17NO6	C4:1-DC	530.2	84.044	14	Fumarylcarnitine	135	95	20	+	Dicarboxy 1-fold unsaturated
273.121	Glutaconylcarnitine	HMDB0013129			C12H19NO6	C5:1-DC	544.216	220.072	14	Glutaconylcarnitine	100	31	20	+	Dicarboxy 1-fold unsaturated
273.121	Glutaconylcarnitine	HMDB0013129			C12H19NO6	C5:1-DC	544.216	145.076	14	Glutaconylcarnitine	100	39	20	+	Dicarboxy 1-fold unsaturated
273.121	Glutaconylcarnitine	HMDB0013129			C12H19NO6	C5:1-DC	544.216	84.044	14	Glutaconylcarnitine	100	90	20	+	Dicarboxy 1-fold unsaturated
315.168	C8:1-DC				C15H25NO6	C8:1-DC	586.262	220.072	15.7	C8:1-DC	71	38	14	+	Dicarboxy 1-fold unsaturated
315.168	C8:1-DC				C15H25NO6	C8:1-DC	586.262	145.076	15.7	C8:1-DC	71	39	14	+	Dicarboxy 1-fold unsaturated
315.168	C8:1-DC				C15H25NO6	C8:1-DC	586.262	84.044	15.7	C8:1-DC	71	75	14	+	Dicarboxy 1-fold unsaturated
329.184	C9:3-DC				C16H27NO6	C9:3-DC	600.278	220.072	16	C9:3-DC	71	40	14	+	Dicarboxy 3-fold unsaturated
329.184	C9:3-DC				C16H27NO6	C9:3-DC	600.278	145.076	16	C9:3-DC	71	38	14	+	Dicarboxy 3-fold unsaturated
329.184	C9:3-DC				C16H27NO6	C9:3-DC	600.278	84.044	16	C9:3-DC	71	85	14	+	Dicarboxy 3-fold unsaturated
343.199	C10:3-DC				C17H29NO6	C10:3-DC	614.294	220.072	17	C10:3-DC	71	38	14	+	Dicarboxy 3-fold unsaturated
343.199	C10:3-DC				C17H29NO6	C10:3-DC	614.294	145.076	17	C10:3-DC	71	38	14	+	Dicarboxy 3-fold unsaturated
343.199	C10:3-DC				C17H29NO6	C10:3-DC	614.294	84.044	17	C10:3-DC	71	85	14	+	Dicarboxy 3-fold unsaturated
261.121	Methylmalonyl carnitine	HMDB0013133			C11H19NO6	C3-DC-Methyl	532.216	220.072	14	Methylmalonyl carnitine	80	33	20	+	Dicarboxy Methyl
261.121	Methylmalonyl carnitine	HMDB0013133			C11H19NO6	C3-DC-Methyl	532.216	145.076	14	Methylmalonyl carnitine	80	60	20	+	Dicarboxy Methyl
261.121	Methylmalonyl carnitine	HMDB0013133			C11H19NO6	C3-DC-Methyl	532.216	84.044	14	Methylmalonyl carnitine	80	90	20	+	Dicarboxy Methyl
289.153	3-Methylglutarylcarnitine			5536	C13H23NO6	C5-DC-Methyl	560.247	220.072	14.5	3-Methylglutarylcarnitine	100	28	20	+	Dicarboxy Methyl
289.153	3-Methylglutarylcarnitine			5536	C13H23NO6	C5-DC-Methyl	560.247	145.076	14.5	3-Methylglutarylcarnitine	100	40	20	+	Dicarboxy Methyl
289.153	3-Methylglutarylcarnitine			5536	C13H23NO6	C5-DC-Methyl	560.247	84.044	14.5	3-Methylglutarylcarnitine	100	90	20	+	Dicarboxy Methyl
333.179	C8-DC-OH				C15H27NO7	C8-DC-OH	604.273	220.072	14.36	C8-DC-OH	71	35	14	+	Dicarboxy-hydroxy
333.179	C8-DC-OH				C15H27NO7	C8-DC-OH	604.273	145.076	14.36	C8-DC-OH	71	45	14	+	Dicarboxy-hydroxy
333.179	C8-DC-OH				C15H27NO7	C8-DC-OH	604.273	84.044	14.36	C8-DC-OH	71	95	14	+	Dicarboxy-hydroxy
361.21	C10-DC-OH				C17H31NO7	C10-DC-OH	632.304	220.072	15.4	C10-DC-OH	71	41	14	+	Dicarboxy-hydroxy
361.21	C10-DC-OH				C17H31NO7	C10-DC-OH	632.304	145.076	15.4	C10-DC-OH	71	50	14	+	Dicarboxy-hydroxy
361.21	C10-DC-OH				C17H31NO7	C10-DC-OH	632.304	84.044	15.4	C10-DC-OH	71	87	14	+	Dicarboxy-hydroxy
	Isotope standard - not derivatized
171.25	L-Carnitine-(trimethyl-D9)					C0	171.25	85	1.5	L-Carnitine-D9	1	27	10	+	IS, not derivatized
171.25	L-Carnitine-(trimethyl-D9)					C0	171.25	69	1.5	L-Carnitine-D9	1	23	10	+	IS, not derivatized
171.25	L-Carnitine-(trimethyl-D9)					C0	171.25	103	1.5	L-Carnitine-D9	1	23	10	+	IS, not derivatized
207.27	L-Carnitine, acetyl (N-methyl-D3)					C2	207.27	85	1.5	L-CARNITINE O-ACETYL -D3	61	23	10	+	IS, not derivatized
207.27	L-Carnitine, acetyl (N-methyl-D3)					C2	207.27	145	1.5	L-CARNITINE O-ACETYL -D3	61	17	10	+	IS, not derivatized
207.27	L-Carnitine, acetyl (N-methyl-D3)					C2	207.27	63	1.5	L-CARNITINE O-ACETYL -D3	61	17	10	+	IS, not derivatized
221.29	L-Carnitine, propionyl (N-methyl-D3)					C3	221.29	85	1.5	L-CARNITINE O-PROPIONYL -D3	56	23	10	+	IS, not derivatized
221.29	L-Carnitine, propionyl (N-methyl-D3)					C3	221.29	159	1.5	L-CARNITINE O-PROPIONYL -D3	56	15	10	+	IS, not derivatized
221.29	L-Carnitine, propionyl (N-methyl-D3)					C3	221.29	63	1.5	L-CARNITINE O-PROPIONYL -D3	56	17	10	+	IS, not derivatized
235.32	L-Carnitine, butyryl (N-methyl-D3)					C4	235.32	85	5.4	L-CARNITINE O-BUTYRYL -D3	71	23	10	+	IS, not derivatized
235.32	L-Carnitine, butyryl (N-methyl-D3)					C4	235.32	173	5.4	L-CARNITINE O-BUTYRYL -D3	71	17	10	+	IS, not derivatized
235.32	L-Carnitine, butyryl (N-methyl-D3)					C4	235.32	63	5.4	L-CARNITINE O-BUTYRYL -D3	71	17	10	+	IS, not derivatized
255.38	L-Carnitine, isovaleryl (N,N,N-trimethyl-D9)					C4-Methyl	255.38	85	7.53	L-CARNITINE O-ISOVALERYL -D9	76	25	10	+	IS, not derivatized
255.38	L-Carnitine, isovaleryl (N,N,N-trimethyl-D9)					C4-Methyl	255.38	187	7.53	L-CARNITINE O-ISOVALERYL -D9	76	19	10	+	IS, not derivatized
255.38	L-Carnitine, isovaleryl (N,N,N-trimethyl-D9)					C4-Methyl	255.38	57	7.53	L-CARNITINE O-ISOVALERYL -D9	76	51	10	+	IS, not derivatized
291.42	L-Carnitine, octanoyl (N-methyl-D3)					C8	291.42	85	14.5	L-CARNITINE O-OCTANOYL -D3	116	27	10	+	IS, not derivatized
291.42	L-Carnitine, octanoyl (N-methyl-D3)					C8	291.42	229.2	14.5	L-CARNITINE O-OCTANOYL -D3	116	19	10	+	IS, not derivatized
291.42	L-Carnitine, octanoyl (N-methyl-D3)					C8	291.42	57	14.5	L-CARNITINE O-OCTANOYL -D3	116	57	10	+	IS, not derivatized
381.62	L-Carnitine, myristoyl (N,N,N-trimethyl-D9)					C14	381.62	85	24.36	L-CARNITINE O-MYRISTOYL -D9	161	29	10	+	IS, not derivatized
381.62	L-Carnitine, myristoyl (N,N,N-trimethyl-D9)					C14	381.62	313.2	24.36	L-CARNITINE O-MYRISTOYL -D9	161	23	10	+	IS, not derivatized
381.62	L-Carnitine, myristoyl (N,N,N-trimethyl-D9)					C14	381.62	211.2	24.36	L-CARNITINE O-MYRISTOYL -D9	161	27	10	+	IS, not derivatized
403.64	L-Carnitine, palmitoyl (N-methyl-D3)					C16	403.64	85	28.11	L-CARNITINE O-PALMITOYL -D3	161	29	10	+	IS, not derivatized
403.64	L-Carnitine, palmitoyl (N-methyl-D3)					C16	403.64	341.2	28.11	L-CARNITINE O-PALMITOYL -D3	161	25	10	+	IS, not derivatized
403.64	L-Carnitine, palmitoyl (N-methyl-D3)					C16	403.64	239.2	28.11	L-CARNITINE O-PALMITOYL -D3	161	27	10	+	IS, not derivatized
