# Supplementary material for: Acylcarnitine profiling by low-resolution LC-MS
Source: PLoS One. 2019 Aug 15;14(8):e0221342. doi: 10.1371/journal.pone.0221342 (PMC6695155; doi:10.1371/journal.pone.0221342)
Supplement: S2 Table — (XLSX) [file pone.0221342.s003.xlsx]

## Sheet: Derivatization efficiency
Table S2. 3NPH derivatization efficiency.
3NPH derivatization:
Component Name	Area	Height	Retention Time	Width at 50%	Signal / Noise	MRM ion ratio		IS	Not derivatized versus derivatized area in %
L-Carnitine 3NPH-D9 (306,3 / 238,1)	12300000	942000	7.4	0.73	28403.7	1		C0	0.000188618
L-Carnitine 3NPH-D9 (306,3 / 145,1)	3270000	514000	7.2	0.09	7544.1	0.265854
L-Carnitine 3NPH-D9 (306,3 / 102,0)	1720000	273000	7.2	0.09	8669.5	0.139837
L-CARNItine 3NPH O-ACETYL -D3 (342,3 / 220,1)	22000000	2880000	9.96	0.12	56712.1	1		C2	0.000233636
L-CARNItine 3NPH O-ACETYL -D3 (342,3 / 145,1)	10600000	1350000	9.96	0.12	32270.2	0.481818
L-CARNItine 3NPH O-ACETYL -D3 (342,3 / 84,0)	3130000	422000	9.95	0.11	17041.7	0.142273
L-CARNItine 3NPH O-PROPIONYL -D3 (356,3 / 220,1)	6520000	818000	11.52	0.12	29989.7	1		C3	0.00103528
L-CARNItine 3NPH O-PROPIONYL -D3 (356,3 / 145,1)	3000000	376000	11.52	0.12	8006.2	0.460123
L-CARNItine 3NPH O-PROPIONYL -D3 (356,3 / 84,0)	874000	109000	11.52	0.12	8641.9	0.134049
L-CARNItine 3NPH O-BUTYRYL -D3 (370,4 / 220,1)	8400000	1070000	13.11	0.12	32087.3	1		C4	0.000466667
L-CARNItine 3NPH O-BUTYRYL -D3 (370,4 / 145,1)	3590000	449000	13.11	0.12	13994.7	0.427381
L-CARNItine 3NPH O-BUTYRYL -D3 (370,4 / 84,0)	939000	120000	13.11	0.12	9258.6	0.111786
L-CARNItine 3NPH O-ISOVALERYL -D9 (390,4 / 220,1)	10400000	1490000	14.47	0.1	28639.3	1		C5	9.13462e-05
L-CARNItine 3NPH O-ISOVALERYL -D9 (390,4 / 145,1)	4590000	640000	14.47	0.11	5535.9	0.441346
L-CARNItine 3NPH O-ISOVALERYL -D9 (390,4 / 84,0)	1110000	162000	14.47	0.1	4235.1	0.106731
L-CARNItine 3NPH O-OCTANOYL -D3 (426,5 / 220,1)	4500000	763000	18.96	0.09	23608.9	1		C8	0.00193778
L-CARNItine 3NPH O-OCTANOYL -D3 (426,5 / 145,1)	2000000	339000	18.96	0.09	12371	0.444444
L-CARNItine 3NPH O-OCTANOYL -D3 (426,5 / 84,0)	470000	79500	18.96	0.09	9012.1	0.104444
L-CARNItine 3NPH O-MYRISTOYL -D9 (516,7 / 220,1)	53700	5540	27.17	0.15	710.2	1		C14	0.0391061
L-CARNItine 3NPH O-MYRISTOYL -D9 (516,7 / 145,1)	20800	2150	27.17	0.15	258.3	0.387337
L-CARNItine 3NPH O-MYRISTOYL -D9 (516,7 / 84,0)	5420	542	27.16	0.15	164.6	0.100931
L-CARNItine 3NPH O-PALMITOYL -D3 (538,7 / 220,1)	293000	44200	29.96	0.1	4770.3	1		C16	0.00774744
L-CARNItine 3NPH O-PALMITOYL -D3 (538,7 / 145,1)	118000	17400	29.96	0.1	2320.1	0.40273
L-CARNItine 3NPH O-PALMITOYL -D3 (538,7 / 84,0)	28100	4270	29.96	0.1	1059.4	0.0959044
								Median:	0.000750971
No derivatization:
Component Name	Area	Height	Retention Time	Width at 50%	Signal / Noise
L-Carnitine-D9 (171,3 / 103,0)	2320	273	1.52	0.11	157.1
L-Carnitine-D9 (171,3 / 69,0)	20200	2130	1.5	0.15	29.6
L-Carnitine-D9 (171,3 / 85,0)	2810	388	1.35	0.08	74.9
L-CARNITINE O-ACETYL -D3 (207,3 / 85,0)	5140	584	2.34	0.14	85.7
L-CARNITINE O-ACETYL -D3 (207,3 / 145,0)	6460	916	2.35	0.11	138.1
L-CARNITINE O-ACETYL -D3 (207,3 / 63,0)	75.8	14.4	2.31	0.09	10.2
L-CARNITINE O-PROPIONYL -D3 (221,3 / 85,0)	6750	790	5.02	0.12	132.7
L-CARNITINE O-PROPIONYL -D3 (221,3 / 159,0)	247000	35400	5.03	0.1	3690.8
L-CARNITINE O-PROPIONYL -D3 (221,3 / 63,0)	38100	5440	5.03	0.1	1621.5
L-CARNITINE O-BUTYRYL -D3 (235,3 / 85,0)	3920	661	6.56	0.08	123.5
L-CARNITINE O-BUTYRYL -D3 (235,3 / 173,0)	29400	5240	6.57	0.08	601.1
L-CARNITINE O-BUTYRYL -D3 (235,3 / 63,0)	1700	300	6.57	0.08	130.5
L-CARNITINE O-ISOVALERYL -D9 (255,4 / 85,0)	950	110	8.06	0.13	19.5
L-CARNITINE O-ISOVALERYL -D9 (255,4 / 187,0)	576	55.7	8.31	0.13	25.8
L-CARNITINE O-ISOVALERYL -D9 (255,4 / 57,0)	431	44	8.32	0.17	9.6
L-CARNITINE O-OCTANOYL -D3 (291,4 / 85,0)	8720	659	15.85	0.16	25.2
L-CARNITINE O-OCTANOYL -D3 (291,4 / 229,2)	1690	241	15.25	0.1	49.6
L-CARNITINE O-OCTANOYL -D3 (291,4 / 57,0)	2870	239	15.65	0.21	15.8
L-CARNITINE O-MYRISTOYL -D9 (381,6 / 85,0)	2100	215	25.2	0.17	38.4
L-CARNITINE O-MYRISTOYL -D9 (381,6 / 313,2)	315	52.5	24.93	0.1	18.2
L-CARNITINE O-MYRISTOYL -D9 (381,6 / 211,2)	591	88	24.72	0.11	18.2
L-CARNITINE O-PALMITOYL -D3 (403,6 / 85,0)	2270	141	28.81	0.28	25.2
L-CARNITINE O-PALMITOYL -D3 (403,6 / 341,2)	692	68.8	29.45	0.17	27.5
L-CARNITINE O-PALMITOYL -D3 (403,6 / 239,2)	212	29.8	28.7	0.11	9.7
