# Supplementary material for: Acylcarnitine profiling by low-resolution LC-MS
Source: PLoS One. 2019 Aug 15;14(8):e0221342. doi: 10.1371/journal.pone.0221342 (PMC6695155; doi:10.1371/journal.pone.0221342)
Supplement: S3 Table — (XLSX) [file pone.0221342.s004.xlsx]

## Sheet: Isotope standard
Table S3. Comparison of derivatized versus non-derivatized isotope labeled standard, 3 replicates.
Derivatized
Sample Name	Component Name	Area	Height	Retention Time	Width at 50%	Signal / Noise	MRM ion ratio		Sample Name	Component Name	Area	Height	Retention Time	Width at 50%	Signal / Noise	MRM ion ratio		Sample Name	Component Name	Area	Height	Retention Time	Width at 50%	Signal / Noise	MRM ion ratio		Average	STDEV	SD %	% increase 3NPH		Avearge IS corrected	% increase 3NPH
CarnitineMix_3NPH_rep1	L-Carnitine 3NPH-D9 (306,3 / 238,1)	545800000	65460000	7.01	0.06	181671	1		CarnitineMix_3NPH_rep2	L-Carnitine 3NPH-D9 (306,3 / 238,1)	534000000	57870000	7.05	0.72	117924	1		CarnitineMix_3NPH_rep3	L-Carnitine 3NPH-D9 (306,3 / 238,1)	540000000	55980000	7.06	0.73	128440	1		5.39933e+08	5.90028e+06	1.09278	1.8565		6.21591e+08	2.13727
CarnitineMix_3NPH_rep1	L-Carnitine 3NPH-D9 (306,3 / 145,1)	283900000	32340000	7.01	0.69	85596.9	0.520154		CarnitineMix_3NPH_rep2	L-Carnitine 3NPH-D9 (306,3 / 145,1)	275800000	28180000	7.1	0.73	63598.8	0.516479		CarnitineMix_3NPH_rep3	L-Carnitine 3NPH-D9 (306,3 / 145,1)	279100000	27200000	7.1	0.74	61185.1	0.516852		279600000	4.07308e+06	1.45675			3.21886e+08
CarnitineMix_3NPH_rep1	L-Carnitine 3NPH-D9 (306,3 / 102,0)	142000000	15600000	7.02	0.69	44426.7	0.260169		CarnitineMix_3NPH_rep2	L-Carnitine 3NPH-D9 (306,3 / 102,0)	137700000	13410000	7.1	0.74	32770.9	0.257865		CarnitineMix_3NPH_rep3	L-Carnitine 3NPH-D9 (306,3 / 102,0)	142300000	13690000	7.1	0.74	36051.6	0.263519		1.40667e+08	2.57358e+06	1.82956			1.61941e+08
CarnitineMix_3NPH_rep1	L-Carnitine 3NPH O-ACETYL -D3 (342,3 / 220,1)	702100000	185100000	9.83	0.05	74142.6	1		CarnitineMix_3NPH_rep2	L-Carnitine 3NPH O-ACETYL -D3 (342,3 / 220,1)	696300000	161400000	9.83	0.06	64183.2	1		CarnitineMix_3NPH_rep3	L-Carnitine 3NPH O-ACETYL -D3 (342,3 / 220,1)	682500000	154100000	9.83	0.06	57249.6	1		6.93633e+08	1.00684e+07	1.45155	1.85249		7.98536e+08	2.13265
CarnitineMix_3NPH_rep1	L-Carnitine 3NPH O-ACETYL -D3 (342,3 / 145,1)	240100000	48110000	9.82	0.08	32909.4	0.341974		CarnitineMix_3NPH_rep2	L-Carnitine 3NPH O-ACETYL -D3 (342,3 / 145,1)	242000000	46880000	9.82	0.08	34537.7	0.347551		CarnitineMix_3NPH_rep3	L-Carnitine 3NPH O-ACETYL -D3 (342,3 / 145,1)	237600000	47440000	9.83	0.08	36073.6	0.348132		239900000	2.20681e+06	0.919886			2.76181e+08
CarnitineMix_3NPH_rep1	L-Carnitine 3NPH O-ACETYL -D3 (342,3 / 84,0)	67130000	13260000	9.82	0.08	9369.3	0.0956132		CarnitineMix_3NPH_rep2	L-Carnitine 3NPH O-ACETYL -D3 (342,3 / 84,0)	66630000	13450000	9.82	0.08	10873.1	0.0956915		CarnitineMix_3NPH_rep3	L-Carnitine 3NPH O-ACETYL -D3 (342,3 / 84,0)	66460000	13100000	9.83	0.08	8914.3	0.0973773		66740000	348281	0.521848			7.68335e+07
CarnitineMix_3NPH_rep1	L-Carnitine 3NPH O-PROPIONYL -D3 (356,3 / 220,1)	327700000	51820000	11.44	0.09	68966.3	1		CarnitineMix_3NPH_rep2	L-Carnitine 3NPH O-PROPIONYL -D3 (356,3 / 220,1)	328800000	49280000	11.44	0.1	66828.9	1		CarnitineMix_3NPH_rep3	L-Carnitine 3NPH O-PROPIONYL -D3 (356,3 / 220,1)	333400000	47960000	11.44	0.1	76974.4	1		3.29967e+08	3.02379e+06	0.916394	2.07962		3.79869e+08	2.39414
CarnitineMix_3NPH_rep1	L-Carnitine 3NPH O-PROPIONYL -D3 (356,3 / 145,1)	141300000	21770000	11.44	0.1	47061.3	0.431187		CarnitineMix_3NPH_rep2	L-Carnitine 3NPH O-PROPIONYL -D3 (356,3 / 145,1)	143300000	22580000	11.44	0.09	54192.5	0.435827		CarnitineMix_3NPH_rep3	L-Carnitine 3NPH O-PROPIONYL -D3 (356,3 / 145,1)	145900000	22550000	11.44	0.1	49083.3	0.437612		143500000	2.30651e+06	1.60733			1.65202e+08
CarnitineMix_3NPH_rep1	L-Carnitine 3NPH O-PROPIONYL -D3 (356,3 / 84,0)	37300000	5658000	11.44	0.1	9277.9	0.113824		CarnitineMix_3NPH_rep2	L-Carnitine 3NPH O-PROPIONYL -D3 (356,3 / 84,0)	37900000	5935000	11.44	0.09	10501.9	0.115268		CarnitineMix_3NPH_rep3	L-Carnitine 3NPH O-PROPIONYL -D3 (356,3 / 84,0)	38210000	5590000	11.44	0.1	9605.2	0.114607		3.78033e+07	462637	1.2238			4.35206e+07
CarnitineMix_3NPH_rep1	L-Carnitine 3NPH O-BUTYRYL -D3 (370,4 / 220,1)	407000000	70900000	13.04	0.08	60471.5	1		CarnitineMix_3NPH_rep2	L-Carnitine 3NPH O-BUTYRYL -D3 (370,4 / 220,1)	399400000	66190000	13.04	0.09	75590	1		CarnitineMix_3NPH_rep3	L-Carnitine 3NPH O-BUTYRYL -D3 (370,4 / 220,1)	400700000	68150000	13.04	0.09	61500.5	1		4.02367e+08	4.06489e+06	1.01025	1.79548		4.63219e+08	2.06702
CarnitineMix_3NPH_rep1	L-Carnitine 3NPH O-BUTYRYL -D3 (370,4 / 145,1)	179600000	29790000	13.04	0.09	38258.7	0.441278		CarnitineMix_3NPH_rep2	L-Carnitine 3NPH O-BUTYRYL -D3 (370,4 / 145,1)	176100000	29170000	13.04	0.09	43680.3	0.440911		CarnitineMix_3NPH_rep3	L-Carnitine 3NPH O-BUTYRYL -D3 (370,4 / 145,1)	172200000	28250000	13.04	0.09	59812.3	0.429748		1.75967e+08	3.7018e+06	2.10369			2.02579e+08
CarnitineMix_3NPH_rep1	L-Carnitine 3NPH O-BUTYRYL -D3 (370,4 / 84,0)	42580000	7005000	13.04	0.09	11906.1	0.104619		CarnitineMix_3NPH_rep2	L-Carnitine 3NPH O-BUTYRYL -D3 (370,4 / 84,0)	41240000	6654000	13.04	0.09	13235.2	0.103255		CarnitineMix_3NPH_rep3	L-Carnitine 3NPH O-BUTYRYL -D3 (370,4 / 84,0)	42190000	6844000	13.04	0.09	16377.5	0.105291		4.20033e+07	689227	1.64089			4.83557e+07
CarnitineMix_3NPH_rep1	L-Carnitine 3NPH O-ISOVALERYL -D9 (390,4 / 220,1)	530000000	103800000	14.4	0.08	90525.4	1		CarnitineMix_3NPH_rep2	L-Carnitine 3NPH O-ISOVALERYL -D9 (390,4 / 220,1)	525600000	97360000	14.41	0.08	79959	1		CarnitineMix_3NPH_rep3	L-Carnitine 3NPH O-ISOVALERYL -D9 (390,4 / 220,1)	545500000	106600000	14.4	0.07	78502.9	1		533700000	1.04532e+07	1.95863	1.76197		6.14415e+08	2.02844
CarnitineMix_3NPH_rep1	L-Carnitine 3NPH O-ISOVALERYL -D9 (390,4 / 145,1)	217300000	37950000	14.4	0.09	19096.1	0.41		CarnitineMix_3NPH_rep2	L-Carnitine 3NPH O-ISOVALERYL -D9 (390,4 / 145,1)	226000000	38910000	14.41	0.09	23229.9	0.429985		CarnitineMix_3NPH_rep3	L-Carnitine 3NPH O-ISOVALERYL -D9 (390,4 / 145,1)	225400000	38620000	14.4	0.09	24630.9	0.413199		222900000	4.85901e+06	2.17991			2.5661e+08
CarnitineMix_3NPH_rep1	L-Carnitine 3NPH O-ISOVALERYL -D9 (390,4 / 84,0)	49480000	8416000	14.4	0.09	9353.9	0.0933585		CarnitineMix_3NPH_rep2	L-Carnitine 3NPH O-ISOVALERYL -D9 (390,4 / 84,0)	49090000	8525000	14.41	0.09	9491.3	0.093398		CarnitineMix_3NPH_rep3	L-Carnitine 3NPH O-ISOVALERYL -D9 (390,4 / 84,0)	50020000	8328000	14.4	0.09	9966.1	0.0916957		49530000	467012	0.942887			5.70207e+07
CarnitineMix_3NPH_rep1	L-Carnitine 3NPH O-OCTANOYL -D3 (426,5 / 220,1)	541500000	115600000	18.88	0.07	141676	1		CarnitineMix_3NPH_rep2	L-Carnitine 3NPH O-OCTANOYL -D3 (426,5 / 220,1)	530300000	117700000	18.88	0.07	131251	1		CarnitineMix_3NPH_rep3	L-Carnitine 3NPH O-OCTANOYL -D3 (426,5 / 220,1)	486700000	99740000	18.88	0.07	84530.4	1		519500000	2.89524e+07	5.57312	2.66365		5.98067e+08	3.06649
CarnitineMix_3NPH_rep1	L-Carnitine 3NPH O-OCTANOYL -D3 (426,5 / 145,1)	212800000	42100000	18.88	0.08	66176.9	0.392982		CarnitineMix_3NPH_rep2	L-Carnitine 3NPH O-OCTANOYL -D3 (426,5 / 145,1)	214600000	41340000	18.88	0.08	62657.9	0.404677		CarnitineMix_3NPH_rep3	L-Carnitine 3NPH O-OCTANOYL -D3 (426,5 / 145,1)	208900000	38790000	18.88	0.08	65980.2	0.429217		212100000	2.91376e+06	1.37377			2.44177e+08
CarnitineMix_3NPH_rep1	L-Carnitine 3NPH O-OCTANOYL -D3 (426,5 / 84,0)	47010000	8808000	18.88	0.08	25055.9	0.0868144		CarnitineMix_3NPH_rep2	L-Carnitine 3NPH O-OCTANOYL -D3 (426,5 / 84,0)	46800000	8840000	18.87	0.08	42408	0.0882519		CarnitineMix_3NPH_rep3	L-Carnitine 3NPH O-OCTANOYL -D3 (426,5 / 84,0)	45420000	8300000	18.88	0.08	37272.8	0.0933224		46410000	863771	1.86117			5.34289e+07
CarnitineMix_3NPH_rep1	L-Carnitine 3NPH O-MYRISTOYL -D9 (516,7 / 220,1)	16650000	2727000	27.1	0.09	15983.7	1		CarnitineMix_3NPH_rep2	L-Carnitine 3NPH O-MYRISTOYL -D9 (516,7 / 220,1)	13910000	2286000	27.1	0.09	18336.8	1		CarnitineMix_3NPH_rep3	L-Carnitine 3NPH O-MYRISTOYL -D9 (516,7 / 220,1)	9264000	1530000	27.1	0.09	16010	1		1.32747e+07	3.73376e+06	28.127	0.262086		1.52823e+07	0.301723
CarnitineMix_3NPH_rep1	L-Carnitine 3NPH O-MYRISTOYL -D9 (516,7 / 145,1)	6621000	1099000	27.09	0.09	11425.3	0.397658		CarnitineMix_3NPH_rep2	L-Carnitine 3NPH O-MYRISTOYL -D9 (516,7 / 145,1)	5501000	925200	27.09	0.09	6628.6	0.395471		CarnitineMix_3NPH_rep3	L-Carnitine 3NPH O-MYRISTOYL -D9 (516,7 / 145,1)	3648000	596800	27.09	0.09	6257.8	0.393782		5.25667e+06	1.50148e+06	28.5634			6.05166e+06
CarnitineMix_3NPH_rep1	L-Carnitine 3NPH O-MYRISTOYL -D9 (516,7 / 84,0)	1446000	242100	27.09	0.09	6991.8	0.0868468		CarnitineMix_3NPH_rep2	L-Carnitine 3NPH O-MYRISTOYL -D9 (516,7 / 84,0)	1228000	209500	27.09	0.09	7020.9	0.0882818		CarnitineMix_3NPH_rep3	L-Carnitine 3NPH O-MYRISTOYL -D9 (516,7 / 84,0)	816100	133900	27.09	0.09	4629.6	0.0880937		1.16337e+06	319885	27.4965			1.33931e+06
CarnitineMix_3NPH_rep1	L-Carnitine 3NPH O-PALMITOYL -D3 (538,7 / 220,1)	137500000	20990000	30.17	0.09	41150.8	1		CarnitineMix_3NPH_rep2	L-Carnitine 3NPH O-PALMITOYL -D3 (538,7 / 220,1)	128300000	19590000	30.17	0.09	32526.8	1		CarnitineMix_3NPH_rep3	L-Carnitine 3NPH O-PALMITOYL -D3 (538,7 / 220,1)	103400000	15810000	30.17	0.09	22051.2	1		1.23067e+08	1.76421e+07	14.3354	0.527429		1.41679e+08	0.607195
CarnitineMix_3NPH_rep1	L-Carnitine 3NPH O-PALMITOYL -D3 (538,7 / 145,1)	53050000	8290000	30.17	0.09	19876.9	0.385818		CarnitineMix_3NPH_rep2	L-Carnitine 3NPH O-PALMITOYL -D3 (538,7 / 145,1)	49130000	7662000	30.17	0.09	19953.9	0.382931		CarnitineMix_3NPH_rep3	L-Carnitine 3NPH O-PALMITOYL -D3 (538,7 / 145,1)	39840000	6317000	30.17	0.09	18454.5	0.3853		47340000	6.78447e+06	14.3314			5.44995e+07
CarnitineMix_3NPH_rep1	L-Carnitine 3NPH O-PALMITOYL -D3 (538,7 / 84,0)	12440000	1934000	30.16	0.09	17439.7	0.0904727		CarnitineMix_3NPH_rep2	L-Carnitine 3NPH O-PALMITOYL -D3 (538,7 / 84,0)	11780000	1884000	30.16	0.09	19308.5	0.0918161		CarnitineMix_3NPH_rep3	L-Carnitine 3NPH O-PALMITOYL -D3 (538,7 / 84,0)	9486000	1448000	30.16	0.09	14433.4	0.0917408		1.12353e+07	1.55049e+06	13.8001			1.29345e+07
CarnitineMix_3NPH_rep1	Chloramphenicol (323,0 / 275,0)	66590000	11580000	14.14	0.08	24091	1		CarnitineMix_3NPH_rep2	Chloramphenicol (323,0 / 275,0)	65630000	11570000	14.14	0.08	24152.6	1		CarnitineMix_3NPH_rep3	Chloramphenicol (323,0 / 275,0)	65220000	11000000	14.13	0.09	27594.2	1		6.58133e+07	703160	1.06842	0.868632		7.57667e+07	1
CarnitineMix_3NPH_rep1	Chloramphenicol (323,0 / 165,0)	26010000	4658000	14.14	0.09	5561.1	0.390599		CarnitineMix_3NPH_rep2	Chloramphenicol (323,0 / 165,0)	26180000	4609000	14.14	0.08	7537.3	0.398903		CarnitineMix_3NPH_rep3	Chloramphenicol (323,0 / 165,0)	25690000	4650000	14.13	0.08	7974.5	0.393898		25960000	248797	0.958386			2.98861e+07
CarnitineMix_3NPH_rep1	Chloramphenicol (323,0 / 83,0)	7240000	1257000	14.13	0.08	6933.4	0.108725		CarnitineMix_3NPH_rep2	Chloramphenicol (323,0 / 83,0)	6928000	1182000	14.13	0.09	6631.7	0.105561		CarnitineMix_3NPH_rep3	Chloramphenicol (323,0 / 83,0)	6933000	1219000	14.13	0.08	7355.5	0.106302		7.03367e+06	178707	2.54074			8.09741e+06
																														Average	Median	Average	Median
																														1.5999	1.82398	1.84187	2.09983
Not derivatized
Sample Name	Component Name	Area	Height	Retention Time	Width at 50%	Signal / Noise	MRM ion ratio		Sample Name	Component Name	Area	Height	Retention Time	Width at 50%	Signal / Noise	MRM ion ratio		Sample Name	Component Name	Area	Height	Retention Time	Width at 50%	Signal / Noise	MRM ion ratio		Average	STDEV	SD %
CarnitineMix_rep1	L-Carnitine-D9 (171,3 / 103,0)	277900000	15670000	1.55	0.27	5013.6	1		CarnitineMix_rep2	L-Carnitine-D9 (171,3 / 103,0)	299700000	16770000	1.54	0.26	4059.8	1		CarnitineMix_rep3	L-Carnitine-D9 (171,3 / 103,0)	294900000	16960000	1.55	0.27	4247.6	1		2.90833e+08	1.14548e+07	3.93863
CarnitineMix_rep1	L-Carnitine-D9 (171,3 / 69,0)	211000000	12190000	1.55	0.26	3774.2	0.759266		CarnitineMix_rep2	L-Carnitine-D9 (171,3 / 69,0)	221600000	12120000	1.54	0.28	3503.2	0.739406		CarnitineMix_rep3	L-Carnitine-D9 (171,3 / 69,0)	225700000	12590000	1.55	0.27	3696.2	0.765344		2.19433e+08	7.58573e+06	3.45696
CarnitineMix_rep1	L-Carnitine-D9 (171,3 / 85,0)	160100000	8946000	1.55	0.28	4607.3	0.576107		CarnitineMix_rep2	L-Carnitine-D9 (171,3 / 85,0)	169900000	9435000	1.54	0.27	4320.5	0.5669		CarnitineMix_rep3	L-Carnitine-D9 (171,3 / 85,0)	171000000	9452000	1.54	0.27	4285	0.579858		167000000	6.00083e+06	3.59331
CarnitineMix_rep1	L-Carnitine O-ACETYL -D3 (207,3 / 85,0)	383100000	79510000	2.26	0.06	71212	1		CarnitineMix_rep2	L-Carnitine O-ACETYL -D3 (207,3 / 85,0)	365300000	68620000	2.25	0.07	53059.1	1		CarnitineMix_rep3	L-Carnitine O-ACETYL -D3 (207,3 / 85,0)	374900000	74900000	2.26	0.07	70984.6	1		3.74433e+08	8.90917e+06	2.37937
CarnitineMix_rep1	L-Carnitine O-ACETYL -D3 (207,3 / 145,0)	59170000	11110000	2.26	0.07	9726.3	0.154451		CarnitineMix_rep2	L-Carnitine O-ACETYL -D3 (207,3 / 145,0)	58020000	10830000	2.25	0.07	11965.4	0.158828		CarnitineMix_rep3	L-Carnitine O-ACETYL -D3 (207,3 / 145,0)	56960000	11040000	2.26	0.07	10183.7	0.151934		58050000	1.10531e+06	1.90406
CarnitineMix_rep1	L-Carnitine O-ACETYL -D3 (207,3 / 63,0)	47520000	8574000	2.25	0.07	81622.9	0.124041		CarnitineMix_rep2	L-Carnitine O-ACETYL -D3 (207,3 / 63,0)	47260000	8332000	2.25	0.07	71139	0.129373		CarnitineMix_rep3	L-Carnitine O-ACETYL -D3 (207,3 / 63,0)	46840000	8691000	2.25	0.07	71154.3	0.12494		4.72067e+07	343123	0.726853
CarnitineMix_rep1	L-Carnitine O-PROPIONYL -D3 (221,3 / 85,0)	161200000	20160000	4	0.11	45778.8	1		CarnitineMix_rep2	L-Carnitine O-PROPIONYL -D3 (221,3 / 85,0)	159300000	20830000	4	0.1	53246.7	1		CarnitineMix_rep3	L-Carnitine O-PROPIONYL -D3 (221,3 / 85,0)	155500000	19800000	4.01	0.1	33229.7	1		1.58667e+08	2.9023e+06	1.82918
CarnitineMix_rep1	L-Carnitine O-PROPIONYL -D3 (221,3 / 159,0)	27910000	3515000	3.99	0.11	12976	0.173139		CarnitineMix_rep2	L-Carnitine O-PROPIONYL -D3 (221,3 / 159,0)	28620000	3685000	4	0.11	11933.6	0.179661		CarnitineMix_rep3	L-Carnitine O-PROPIONYL -D3 (221,3 / 159,0)	27930000	3735000	4.01	0.1	10571	0.179614		2.81533e+07	404269	1.43595
CarnitineMix_rep1	L-Carnitine O-PROPIONYL -D3 (221,3 / 63,0)	14890000	1933000	3.99	0.1	30928.8	0.0923697		CarnitineMix_rep2	L-Carnitine O-PROPIONYL -D3 (221,3 / 63,0)	15150000	1986000	4	0.1	30060.7	0.0951036		CarnitineMix_rep3	L-Carnitine O-PROPIONYL -D3 (221,3 / 63,0)	14820000	1924000	4.01	0.11	28858.7	0.0953055		1.49533e+07	173877	1.1628
CarnitineMix_rep1	L-Carnitine O-BUTYRYL -D3 (235,3 / 85,0)	224300000	44780000	6.36	0.07	47051.6	1		CarnitineMix_rep2	L-Carnitine O-BUTYRYL -D3 (235,3 / 85,0)	220900000	48640000	6.36	0.06	52205.5	1		CarnitineMix_rep3	L-Carnitine O-BUTYRYL -D3 (235,3 / 85,0)	227100000	47380000	6.36	0.07	48892.9	1		224100000	3.10483e+06	1.38547
CarnitineMix_rep1	L-Carnitine O-BUTYRYL -D3 (235,3 / 173,0)	48110000	9548000	6.35	0.07	29837.7	0.21449		CarnitineMix_rep2	L-Carnitine O-BUTYRYL -D3 (235,3 / 173,0)	47710000	10060000	6.36	0.07	24096.1	0.21598		CarnitineMix_rep3	L-Carnitine O-BUTYRYL -D3 (235,3 / 173,0)	48050000	9554000	6.36	0.07	28174.4	0.211581		4.79567e+07	215716	0.449814
CarnitineMix_rep1	L-Carnitine O-BUTYRYL -D3 (235,3 / 63,0)	17950000	3602000	6.35	0.07	45951.9	0.0800267		CarnitineMix_rep2	L-Carnitine O-BUTYRYL -D3 (235,3 / 63,0)	17470000	3520000	6.36	0.07	40823.7	0.0790856		CarnitineMix_rep3	L-Carnitine O-BUTYRYL -D3 (235,3 / 63,0)	17130000	3435000	6.36	0.07	45656.9	0.0754293		1.75167e+07	411987	2.35197
CarnitineMix_rep1	L-Carnitine O-ISOVALERYL -D9 (255,4 / 85,0)	300300000	68540000	8.44	0.06	39767.9	1		CarnitineMix_rep2	L-Carnitine O-ISOVALERYL -D9 (255,4 / 85,0)	305800000	73170000	8.44	0.06	33202.1	1		CarnitineMix_rep3	L-Carnitine O-ISOVALERYL -D9 (255,4 / 85,0)	302600000	69120000	8.44	0.06	41711.8	1		302900000	2.76225e+06	0.911933
CarnitineMix_rep1	L-Carnitine O-ISOVALERYL -D9 (255,4 / 187,0)	66520000	14630000	8.44	0.07	26968.8	0.221512		CarnitineMix_rep2	L-Carnitine O-ISOVALERYL -D9 (255,4 / 187,0)	67820000	14880000	8.44	0.07	27510.1	0.221779		CarnitineMix_rep3	L-Carnitine O-ISOVALERYL -D9 (255,4 / 187,0)	67190000	14210000	8.44	0.07	45039	0.222042		6.71767e+07	650103	0.967751
CarnitineMix_rep1	L-Carnitine O-ISOVALERYL -D9 (255,4 / 57,0)	22740000	4899000	8.44	0.07	16216.9	0.0757243		CarnitineMix_rep2	L-Carnitine O-ISOVALERYL -D9 (255,4 / 57,0)	22940000	4987000	8.44	0.07	15555.1	0.0750164		CarnitineMix_rep3	L-Carnitine O-ISOVALERYL -D9 (255,4 / 57,0)	22690000	4879000	8.44	0.07	16397.7	0.0749835		22790000	132288	0.580463
CarnitineMix_rep1	L-Carnitine O-OCTANOYL -D3 (291,4 / 85,0)	192900000	40420000	15.46	0.07	34710.9	1		CarnitineMix_rep2	L-Carnitine O-OCTANOYL -D3 (291,4 / 85,0)	196100000	41160000	15.46	0.07	30328.1	1		CarnitineMix_rep3	L-Carnitine O-OCTANOYL -D3 (291,4 / 85,0)	196100000	42250000	15.47	0.07	34595.5	1		1.95033e+08	1.84752e+06	0.947285
CarnitineMix_rep1	L-Carnitine O-OCTANOYL -D3 (291,4 / 229,2)	41090000	8645000	15.46	0.07	15418.2	0.213012		CarnitineMix_rep2	L-Carnitine O-OCTANOYL -D3 (291,4 / 229,2)	41970000	8849000	15.46	0.07	19120.1	0.214023		CarnitineMix_rep3	L-Carnitine O-OCTANOYL -D3 (291,4 / 229,2)	41880000	8685000	15.46	0.07	15779.3	0.213565		4.16467e+07	484183	1.1626
CarnitineMix_rep1	L-Carnitine O-OCTANOYL -D3 (291,4 / 57,0)	16770000	3576000	15.46	0.07	14662.5	0.0869362		CarnitineMix_rep2	L-Carnitine O-OCTANOYL -D3 (291,4 / 57,0)	17230000	3682000	15.46	0.07	19667.7	0.0878633		CarnitineMix_rep3	L-Carnitine O-OCTANOYL -D3 (291,4 / 57,0)	17020000	3582000	15.46	0.07	14661.5	0.0867925		1.70067e+07	230290	1.35411
CarnitineMix_rep1	L-Carnitine O-MYRISTOYL -D9 (381,6 / 85,0)	52310000	6985000	25.63	0.1	32996.5	1		CarnitineMix_rep2	L-Carnitine O-MYRISTOYL -D9 (381,6 / 85,0)	50800000	6636000	25.64	0.1	22630.2	1		CarnitineMix_rep3	L-Carnitine O-MYRISTOYL -D9 (381,6 / 85,0)	48840000	6381000	25.64	0.1	21551.7	1		50650000	1.73986e+06	3.43506
CarnitineMix_rep1	L-Carnitine O-MYRISTOYL -D9 (381,6 / 313,2)	12000000	1571000	25.62	0.1	33590.1	0.229402		CarnitineMix_rep2	L-Carnitine O-MYRISTOYL -D9 (381,6 / 313,2)	11660000	1556000	25.64	0.1	23931.5	0.229528		CarnitineMix_rep3	L-Carnitine O-MYRISTOYL -D9 (381,6 / 313,2)	11320000	1529000	25.63	0.1	25512.1	0.231777		11660000	340000	2.91595
CarnitineMix_rep1	L-Carnitine O-MYRISTOYL -D9 (381,6 / 211,2)	5125000	687300	25.62	0.1	7248	0.0979736		CarnitineMix_rep2	L-Carnitine O-MYRISTOYL -D9 (381,6 / 211,2)	4970000	666300	25.63	0.1	6047.6	0.0978346		CarnitineMix_rep3	L-Carnitine O-MYRISTOYL -D9 (381,6 / 211,2)	4735000	638800	25.63	0.1	5331	0.0969492		4.94333e+06	196363	3.97227
CarnitineMix_rep1	L-Carnitine O-PALMITOYL -D3 (403,6 / 85,0)	232500000	21670000	29.74	0.15	57864.4	1		CarnitineMix_rep2	L-Carnitine O-PALMITOYL -D3 (403,6 / 85,0)	245600000	22100000	29.75	0.15	19909.4	1		CarnitineMix_rep3	L-Carnitine O-PALMITOYL -D3 (403,6 / 85,0)	221900000	20530000	29.75	0.15	21595.1	1		2.33333e+08	1.1872e+07	5.08798
CarnitineMix_rep1	L-Carnitine O-PALMITOYL -D3 (403,6 / 341,2)	59570000	5510000	29.73	0.15	39829.9	0.256215		CarnitineMix_rep2	L-Carnitine O-PALMITOYL -D3 (403,6 / 341,2)	62610000	5670000	29.74	0.15	17895.2	0.254927		CarnitineMix_rep3	L-Carnitine O-PALMITOYL -D3 (403,6 / 341,2)	56100000	5149000	29.74	0.15	17484.5	0.252817		5.94267e+07	3.25737e+06	5.48132
CarnitineMix_rep1	L-Carnitine O-PALMITOYL -D3 (403,6 / 239,2)	19950000	1851000	29.73	0.15	21169.7	0.0858065		CarnitineMix_rep2	L-Carnitine O-PALMITOYL -D3 (403,6 / 239,2)	20810000	1926000	29.74	0.15	15817.8	0.0847313		CarnitineMix_rep3	L-Carnitine O-PALMITOYL -D3 (403,6 / 239,2)	18940000	1777000	29.74	0.14	13987.4	0.0853538		19900000	936002	4.70353
CarnitineMix_rep1	Chloramphenicol (323,0 / 275,0)	73750000	13500000	14.15	0.08	42041.7	1		CarnitineMix_rep2	Chloramphenicol (323,0 / 275,0)	76960000	13220000	14.14	0.08	44016.2	1		CarnitineMix_rep3	Chloramphenicol (323,0 / 275,0)	76590000	13000000	14.15	0.08	34594	1		7.57667e+07	1.75626e+06	2.31798
CarnitineMix_rep1	Chloramphenicol (323,0 / 165,0)	30060000	4980000	14.15	0.09	10020.6	0.407593		CarnitineMix_rep2	Chloramphenicol (323,0 / 165,0)	30980000	5484000	14.14	0.08	12447.7	0.402547		CarnitineMix_rep3	Chloramphenicol (323,0 / 165,0)	30970000	5362000	14.14	0.08	11526.9	0.404361		30670000	528299	1.72253
CarnitineMix_rep1	Chloramphenicol (323,0 / 83,0)	7800000	1384000	14.15	0.08	19943.6	0.105763		CarnitineMix_rep2	Chloramphenicol (323,0 / 83,0)	8156000	1378000	14.14	0.09	14946.6	0.105977		CarnitineMix_rep3	Chloramphenicol (323,0 / 83,0)	8056000	1492000	14.14	0.08	16828.8	0.105183		8004000	183608	2.29396
