# Supplementary material for: Acylcarnitine profiling by low-resolution LC-MS
Source: PLoS One. 2019 Aug 15;14(8):e0221342. doi: 10.1371/journal.pone.0221342 (PMC6695155; doi:10.1371/journal.pone.0221342)
Supplement: S4 Table — The first transition is shown and was used to calculate ratios and p-values; n.d., not determined, if not present in all replicates of a sample. (XLSX) [file pone.0221342.s005.xlsx]

## Sheet: Table S4
Table S4: Log2 abundances (peak areas) of all mouse tissues and fluids in biological triplicates. The first transition is shown and was used to calculate ratios and p-values; n.d., not determined, if not present in all replicates of a sample.
Metabolite	Chain Type	Brain a	Brain b	Brain c	Herat a	Herat b	Herat c	Liver a	Liver b	Liver c	Fat a	Fat b	Fat c	Muscle a	Muscle b	Muscle c	Blood a	Blood b	Blood c	Serum a	Serum b	Serum c
3-Dehydrocarnitine (295,1 / 236,0)	C0	24.7543	24.7384	24.7003	26.6824	26.8056	27.1927	24.8142	25.0609	24.9419	24.3087	24.087	24.7796	27.3902	26.6444	27.2012	25.5297	25.8932	25.9925	26.3235	26.2935	25.9524
L-Carnitine (297,2 / 238,1)	C0	23.3949	23.8044	23.5627	24.8176	24.6638	25.117	25.0258	25.1059	25.7288	23.2439	23.1664	22.8657	24.8317	24.3639	24.9079	24.8595	24.1039	23.7725	23.8346	23.5995	23.2428
Acetylcarnitine (339,2 / 220,1)	C2	26.1963	26.1596	26.0894	26.4837	27.1204	27.4298	26.8167	26.8312	27.1381	23.6992	24.5069	24.6665	26.8811	27.2151	27.4961	25.3184	26.3913	26.3652	25.7826	25.8722	25.502
Propionyl-L-carnitine (353,2 / 220,1)	C3	21.5874	20.6435	21.0834	21.7211	22.3949	21.4196	23.3659	22.9479	24.134	22.0618	21.8477	22.4674	21.1313	21.3973	21.5006	21.2296	21.6342	21.517	21.3261	21.2232	21.3145
Butyryl-L-carnitine (367,2 / 220,1)	C4	21.4324	21.5897	22.0789	23.6897	24.1931	24.6891	24.1285	25.0563	25.5198	17.1094	18.3074	21.0651	23.8142	22.9852	22.2495	20.938	21.0493	20.6593	21.5787	21.6159	21.3425
Valerylcarnitine (381,2 / 220,1)	C5	16.8582	16.7393	16.7641	17.6068	18.5158	19.9882	20.3462	20.5136	21.0566	15.8379	16.7379	17.4342	17.0091	15.6795	16.6368	15.5875	15.0392	15.5796	16.2523	16.1906	15.7305
L-Hexanoylcarnitine (395,2 / 220,1)	C6	18.6129	19.1888	19.0543	21.1704	21.9243	22.6251	21.9798	21.8943	22.5615	18.3269	18.51	19.6497	22.1895	20.3145	20.2349	18.8275	18.4556	19.058	18.8025	18.7243	18.5185
Heptanoylcarnitine (409,2 / 220,1)	C7	13.5852	13.3704	13.7046	16.1511	16.5515	17.7366	17.2632	17.0712	17.7079	12.1202	11.5555	14.0362	15.2633	13.6584	14.2167	n.d.	n.d.	n.d.	n.d.	n.d.	n.d.
L-Octanoylcarnitine (423,3 / 220,1)	C8	14.4094	14.6303	14.5811	20.0664	20.6843	21.004	20.1862	19.509	19.8116	16.0856	16.5905	15.3318	20.4425	17.8281	18.7651	17.9703	17.3495	18.0774	14.2167	14.8302	12.7618
Nonanoylcarnitine (437,3 / 220,1)	C9	n.d.	n.d.	n.d.	13.2082	14.2084	15.513	n.d.	n.d.	n.d.	n.d.	n.d.	n.d.	n.d.	n.d.	n.d.	n.d.	n.d.	n.d.	n.d.	n.d.	n.d.
Decanoyl-L-carnitine (451,3 / 220,1)	C10	12.9434	13.412	13.1079	16.0269	19.4876	20.3878	19.8733	18.9319	19.3402	14.0802	14.6806	14.7217	18.2185	16.1803	17.0691	13.1222	14.2393	14.8669	13.513	13.6562	13.864
Undecanoylcarnitine (465,3 / 220,1)	C11	n.d.	n.d.	n.d.	12.4986	13.8406	14.2659	14.9279	13.6484	13.6926	n.d.	n.d.	n.d.	n.d.	n.d.	n.d.	n.d.	n.d.	n.d.	n.d.	n.d.	n.d.
Dodecanoylcarnitine (479,3 / 220,1)	C12	12.8412	13.8688	13.3745	16.9848	19.0471	20.0612	18.7008	18.3726	17.3172	14.2666	12.9515	12.0553	16.6991	13.2202	15.0839	11.4491	11.3745	11.4126	12.9665	13.1272	12.7563
Tridecanoylcarnitine (493,3 / 220,1)	C13	n.d.	n.d.	n.d.	14.49	16.57	17.5242	16.7719	15.92	16.2947	n.d.	n.d.	n.d.	n.d.	n.d.	n.d.	n.d.	n.d.	n.d.	n.d.	n.d.	n.d.
Tetradecanoylcarnitine (507,4 / 220,1)	C14	16.6787	17.2503	17.448	19.4833	22.0789	22.6586	21.5901	21.3468	20.9637	17.3581	16.5737	14.8401	20.2832	16.3281	17.2363	15.0163	15.5781	15.3564	15.2235	16.9792	16.2688
Pentadecanoylcarnitine (521,4 / 220,1)	C15	12.1309	12.5026	13.0664	15.7295	18.2645	19.497	18.2567	16.7018	17.7267	13.7142	12.4479	11.9136	n.d.	n.d.	n.d.	n.d.	n.d.	n.d.	n.d.	n.d.	n.d.
Palmitoylcarnitine (535,4 / 220,1)	C16	19.4415	20.7804	19.8921	22.279	24.2434	25.4987	24.2891	23.0567	22.9317	19.2061	18.3752	17.5937	23.2422	18.5801	21.0815	19.6181	19.7807	19.2848	19.3432	19.0061	18.7757
Heptadecanoyl carnitine (549,4 / 220,1)	C17	13.4305	14.6833	13.4383	16.913	19.2092	19.9756	n.d.	n.d.	n.d.	n.d.	n.d.	n.d.	n.d.	n.d.	n.d.	12.6445	13.5992	13.6595	13.1463	12.8681	13.2399
Stearoylcarnitine (563,4 / 220,1)	C18	18.3352	19.8832	18.6516	21.6877	23.7594	24.4886	23.5081	22.1648	21.9822	16.3878	15.1037	14.0111	20.0691	16.8582	18.4704	18.0701	18.0495	17.4496	17.5545	17.1084	17.1811
Arachidyl carnitine (591,4 / 220,1)	C20	n.d.	n.d.	n.d.	n.d.	n.d.	n.d.	11.1402	16.8423	17.5627	12.9088	9.88463	8.60844	n.d.	n.d.	n.d.	n.d.	n.d.	n.d.	n.d.	n.d.	n.d.
C22 (619,5 / 220,1)	C22	9.56643	11.4528	9.92867	15.1853	16.9048	17.456	n.d.	n.d.	n.d.	n.d.	n.d.	n.d.	n.d.	n.d.	n.d.	n.d.	n.d.	n.d.	n.d.	n.d.	n.d.
C24 (647,5 / 220,1)	C24	n.d.	n.d.	n.d.	n.d.	n.d.	n.d.	n.d.	n.d.	n.d.	n.d.	n.d.	n.d.	n.d.	n.d.	n.d.	n.d.	n.d.	n.d.	n.d.	n.d.	n.d.
Propenoylcarnitine (351,2 / 220,1)	C3:1	n.d.	n.d.	n.d.	n.d.	n.d.	n.d.	n.d.	n.d.	n.d.	n.d.	n.d.	n.d.	n.d.	n.d.	n.d.	n.d.	n.d.	n.d.	n.d.	n.d.	n.d.
Butenylcarnitine (365,2 / 220,1)	C4:1	n.d.	n.d.	n.d.	14.043	15.3212	16.4423	13.1357	14.2863	12.8863	n.d.	n.d.	n.d.	16.6079	16.1119	15.6044	14.2769	13.3415	13.9022	13.5992	13.5864	13.4576
2-Hexenoylcarnitine (393,2 / 220,1)	C6:1	14.0626	13.5864	14.0959	17.0501	17.4632	17.4656	16.7563	15.0693	16.6565	12.4006	14.495	12.8539	17.1437	16.3825	17.0596	14.4074	14.7292	14.944	14.6342	14.3615	13.26
2-Octenoylcarnitine (421,2 / 220,1)	C8:1	n.d.	n.d.	n.d.	n.d.	n.d.	n.d.	n.d.	n.d.	n.d.	n.d.	n.d.	n.d.	n.d.	n.d.	n.d.	n.d.	n.d.	n.d.	n.d.	n.d.	n.d.
C9:1 (435,3 / 220,1)	C9:1	n.d.	n.d.	n.d.	14.6953	15.2333	15.388	15.3261	14.8572	15.0132	n.d.	n.d.	n.d.	n.d.	n.d.	n.d.	n.d.	n.d.	n.d.	n.d.	n.d.	n.d.
Decenoylcarnitine (449,3 / 220,1)	C10:1	n.d.	n.d.	n.d.	17.4752	17.582	17.6793	18.1927	17.0426	17.582	13.6828	14.3567	14.3894	17.5073	16.2252	15.7834	n.d.	n.d.	n.d.	14.7292	15.3595	13.9403
C11:1 (463,3 / 220,1)	C11:1	n.d.	n.d.	n.d.	n.d.	n.d.	n.d.	18.0601	17.3996	17.7961	n.d.	n.d.	n.d.	n.d.	n.d.	n.d.	n.d.	n.d.	n.d.	n.d.	n.d.	n.d.
trans-2-Dodecenoylcarnitine (477,3 / 220,1)	C12:1	10.7423	13.1952	12.2125	17.0511	18.6226	19.2741	19.8679	19.2099	18.8742	14.1799	13.4742	12.7536	16.8287	13.8975	15.8482	12.1674	12.6713	12.3682	14.1123	14.3339	13.3947
C13:1 (491,3 / 220,1)	C13:1	n.d.	n.d.	n.d.	13.8965	16.0241	16.6283	17.5485	16.9373	17.253	n.d.	n.d.	n.d.	n.d.	n.d.	n.d.	n.d.	n.d.	n.d.	n.d.	n.d.	n.d.
2-tetradecenoyl carnitine (505,3 / 145,1)	C14:1	n.d.	n.d.	n.d.	16.1261	18.4248	19.643	19.2051	18.8306	18.799	n.d.	n.d.	n.d.	16.3318	12.8184	14.973	n.d.	n.d.	n.d.	n.d.	n.d.	n.d.
trans-2-Tetradecenoylcarnitine (505,3 / 220,1 (2))	C14:1	12.8593	14.1931	13.6937	18.5526	20.8152	21.7504	21.6575	20.562	20.6963	n.d.	n.d.	n.d.	17.924	14.8951	16.3163	13.4704	13.4014	13.0398	15.9583	16.9882	15.8587
cis-5-Tetradecenoylcarnitine (505,3 / 220,1 (3))	C14:1	n.d.	n.d.	n.d.	n.d.	n.d.	n.d.	n.d.	n.d.	n.d.	n.d.	n.d.	n.d.	n.d.	n.d.	n.d.	n.d.	n.d.	n.d.	n.d.	n.d.	n.d.
C15:1 (519,4 / 220,1)	C15:1	n.d.	n.d.	n.d.	13.726	16.5085	17.3675	17.3269	16.6154	16.5423	n.d.	n.d.	n.d.	n.d.	n.d.	n.d.	n.d.	n.d.	n.d.	n.d.	n.d.	n.d.
9-Hexadecenoylcarnitine (533,4 / 220,1)	C16:1	15.8233	17.4728	16.1601	18.5127	21.3403	22.2775	22.125	21.1958	20.9236	15.5828	15.3325	14.8994	18.1069	14.5302	17.487	15.0141	13.6695	14.1477	16.4772	17.2203	16.539
trans-Hexadec-2-enoyl carnitine (533,4 / 220,1 (2))	C16:1	15.6852	16.6855	16.1615	20.3857	22.9011	23.9751	22.778	22.4257	22.8218	17.5739	16.7406	16.0132	20.2137	15.8818	17.9499	14.2084	13.8591	13.8138	16.5034	16.2685	15.5495
Vaccenyl carnitine (561,4 / 220,1)	C18:1	19.0811	19.933	18.3207	22.4244	24.8269	25.743	24.9015	23.6779	23.6714	19.1999	17.9217	16.8361	22.2945	17.6745	20.3266	17.893	17.4104	17.5485	19.4326	19.3249	19.0785
Oleoylcarnitine (561,4 / 220,1 (2))	C18:1	18.2549	20.1704	19.5735	22.4704	24.7322	25.9842	25.0161	23.3818	23.2807	19.1842	13.8238	17.1536	22.8536	17.3937	20.8667	18.111	18.0058	17.1467	19.4338	19.2841	18.602
Elaidic carnitine (561,4 / 220,1 (3))	C18:1	19.2915	20.1777	19.1043	22.4059	24.8746	25.8066	24.8661	23.3871	23.2607	18.9675	18.0659	16.9815	22.0576	18.1728	20.7039	18.2396	17.8466	17.3718	19.6491	19.5051	19.027
11Z-Octadecenylcarnitine (561,4 / 220,1 (4))	C18:1	18.9837	19.8086	19.2449	22.5629	24.7619	25.8252	24.9459	23.5662	23.4425	19.14	18.0847	15.3809	22.1531	17.1655	20.1605	17.7968	17.6502	15.7618	18.3119	19.0922	18.7735
C20:1 (589,4 / 220,1)	C20:1	15.1969	16.7126	15.6246	20.5906	22.9466	23.7338	21.4354	20.6015	19.7121	15.7984	13.1687	13.5531	18.731	14.4659	16.6991	12.0855	12.2512	10.716	14.7287	14.654	14.386
C22:1 (617,5 / 220,1)	C22:1	8.6664	11.1824	10.1421	16.9859	19.0896	19.9182	17.2958	15.366	15.5943	n.d.	n.d.	n.d.	n.d.	n.d.	n.d.	n.d.	n.d.	n.d.	n.d.	n.d.	n.d.
C8:2 (419,2 / 220,1)	C8:2	20.0638	20.1041	20.5375	18.2705	18.9321	18.4046	19.2602	17.4696	19.6317	17.1743	17.4512	17.3486	18.4787	17.6046	18.4017	17.311	17.4799	17.593	17.226	17.9647	16.441
C9:2 (433,2 / 220,1)	C9:2	n.d.	n.d.	n.d.	14.3339	14.3894	14.7706	n.d.	n.d.	n.d.	10.2691	10.1649	10.5925	n.d.	n.d.	n.d.	n.d.	n.d.	n.d.	n.d.	n.d.	n.d.
2-trans,4-cis-Decadienoylcarnitine (447,3 / 220,1)	C10:2	n.d.	n.d.	n.d.	n.d.	n.d.	n.d.	n.d.	n.d.	n.d.	n.d.	n.d.	n.d.	n.d.	n.d.	n.d.	n.d.	n.d.	n.d.	n.d.	n.d.	n.d.
C12:2 (475,3 / 220,1)	C12:2	n.d.	n.d.	n.d.	12.0488	13.9376	14.9788	14.8693	14.2243	14.3134	n.d.	n.d.	n.d.	13.4422	11.8692	12.3872	n.d.	n.d.	n.d.	n.d.	n.d.	n.d.
Tetradecadienylcarnitine (503,3 / 220,1)	C14:2	10.9607	12.3185	12.3573	17.4301	19.891	20.8591	19.0115	18.9953	18.8995	14.2348	13.1751	12.9629	17.4656	14.004	15.821	11.69	12.2204	11.3476	14.7503	15.5913	14.457
C15:2 (517,3 / 220,1)	C15:2	n.d.	n.d.	n.d.	n.d.	n.d.	n.d.	n.d.	n.d.	n.d.	n.d.	n.d.	n.d.	n.d.	n.d.	n.d.	n.d.	n.d.	n.d.	n.d.	n.d.	n.d.
9,12-Hexadecadienoylcarnitine (531,4 / 220,1)	C16:2	11.5934	11.341	13.178	19.1796	22.188	23.1312	20.8846	20.4844	20.5564	16.092	14.0353	13.7752	19.2572	14.9078	17.5805	11.856	11.4868	10.2252	14.8654	15.4334	14.5699
Linoleyl carnitine (559,4 / 220,1)	C18:2	15.0089	16.0492	15.5948	20.3067	23.3142	24.4757	22.546	21.6078	21.0906	16.913	16.0477	15.7972	20.2185	15.1857	18.7638	15.0202	14.5477	13.4691	16.5872	16.9511	16.8012
Linoelaidyl carnitine (559,4 / 220,1 (2))	C18:2	16.1027	16.4254	16.624	21.2343	24.3818	25.2807	23.1763	22.0542	22.5189	17.863	16.6439	16.6047	22.1694	16.3474	19.6749	15.9842	15.6556	14.471	18.0821	18.1965	17.2316
C20:2 (587,4 / 220,1)	C20:2	13.3346	14.0793	14.1429	20.265	22.8469	23.613	20.8253	19.8603	20.3045	15.0293	14.0984	13.1123	18.5679	13.4793	16.0121	n.d.	n.d.	n.d.	14.3684	14.5875	14.3907
C22:2 (615,4 / 220,1)	C22:2	n.d.	n.d.	n.d.	17.2363	19.7813	20.6514	16.8521	16.0449	16.6745	n.d.	n.d.	n.d.	n.d.	n.d.	n.d.	n.d.	n.d.	n.d.	n.d.	n.d.	n.d.
C10:3 (445,2 / 220,1)	C10:3	n.d.	n.d.	n.d.	n.d.	n.d.	n.d.	n.d.	n.d.	n.d.	n.d.	n.d.	n.d.	n.d.	n.d.	n.d.	n.d.	n.d.	n.d.	n.d.	n.d.	n.d.
C12:3 (473,3 / 220,1)	C12:3	n.d.	n.d.	n.d.	n.d.	n.d.	n.d.	n.d.	n.d.	n.d.	n.d.	n.d.	n.d.	n.d.	n.d.	n.d.	n.d.	n.d.	n.d.	n.d.	n.d.	n.d.
C14:3 (501,3 / 220,1)	C14:3	n.d.	n.d.	n.d.	12.169	14.4021	15.2475	15.4219	14.9403	14.4931	n.d.	n.d.	n.d.	n.d.	n.d.	n.d.	n.d.	n.d.	n.d.	n.d.	n.d.	n.d.
C16:3 (529,3 / 220,1)	C16:3	n.d.	n.d.	n.d.	n.d.	n.d.	n.d.	n.d.	n.d.	n.d.	n.d.	n.d.	n.d.	n.d.	n.d.	n.d.	n.d.	n.d.	n.d.	n.d.	n.d.	n.d.
Alpha Linolenyl carnitine (557,4 / 220,1)	C18:3	11.6398	12.6209	12.3971	14.8577	17.9001	19.4058	18.3482	18.3003	18.0649	14.2167	13.2184	12.3712	17.7917	11.5887	14.7185	12.2665	12.0566	11.7279	14.4925	14.5118	14.4239
C20:3 (585,4 / 220,1)	C20:3	13.2007	13.8208	13.2706	15.3653	18.7468	19.7969	19.3954	18.7243	18.8826	14.1285	12.1542	11.5901	15.7429	11.3794	13.2767	10.5793	10.7781	8.86913	14.3772	14.0676	13.1267
C22:3 (613,4 / 220,1)	C22:3	n.d.	n.d.	n.d.	13.2414	16.2154	17.1115	15.6357	15.1176	15.5784	n.d.	n.d.	n.d.	n.d.	n.d.	n.d.	n.d.	n.d.	n.d.	n.d.	n.d.	n.d.
C12:4 (471,3 / 220,1)	C12:4	n.d.	n.d.	n.d.	n.d.	n.d.	n.d.	n.d.	n.d.	n.d.	n.d.	n.d.	n.d.	n.d.	n.d.	n.d.	n.d.	n.d.	n.d.	n.d.	n.d.	n.d.
Stearidonyl carnitine (555,4 / 220,1)	C18:4	n.d.	n.d.	n.d.	11.0875	14.1212	14.9074	14.9604	14.6568	13.9302	n.d.	n.d.	n.d.	n.d.	n.d.	n.d.	n.d.	n.d.	n.d.	11.7645	11.7748	11.577
Arachidonyl carnitine (C20:4) (583,4 / 220,1)	C20:4	17.8642	17.7821	17.8811	15.3394	18.3752	19.6176	20.5146	19.893	20.5423	15.3752	13.7814	11.5901	15.3422	10.7985	13.4576	13.77	11.9513	11.4828	15.843	16.3389	15.6165
C22:4 (611,4 / 220,1)	C22:4	13.5555	14.1822	13.3471	13.5375	16.59	17.5856	17.4079	16.5831	17.0982	12.2125	9.90944	9.55363	12.9667	9.24222	11.2703	n.d.	n.d.	n.d.	11.4157	10.5897	10.2336
Arachidonyl carnitine (639,4 / 220,1)	C24:4	9.34784	10.1421	9.10643	11.3465	14.0826	14.8213	17.8144	16.777	16.39	9.67437	8.47371	10.3783	8.21432	9.31243	10.1033	n.d.	n.d.	n.d.	n.d.	n.d.	n.d.
Tetracosatetraenoyl carnitine (639,4 / 220,1 (2))	C24:4	10.0265	10.1997	9.33628	11.2064	13.8611	15.0592	18.0554	16.8642	17.0232	9.09381	8.9334	9.56415	9.44605	8.80058	9.63717	n.d.	n.d.	n.d.	n.d.	n.d.	n.d.
C20:5 (581,4 / 220,1)	C20:5	11.5003	11.4115	10.9972	10.933	13.3177	15.0975	16.4145	16.0327	16.0926	n.d.	n.d.	n.d.	n.d.	n.d.	n.d.	10.9816	10.4574	10.2288	12.1614	13.6472	12.9344
Clupanodonyl carnitine (609,4 / 220,1)	C22:5	n.d.	n.d.	n.d.	10.6202	13.6427	14.8956	15.4602	14.0541	14.5758	n.d.	n.d.	n.d.	n.d.	n.d.	n.d.	n.d.	n.d.	n.d.	n.d.	n.d.	n.d.
Docosa-4,7,10,13,16-pentaenoyl carnitine (609,4 / 220,1 (2))	C22:5	11.3864	11.3712	10.6821	12.0964	15.6108	16.1202	16.8953	16.0174	16.1275	n.d.	n.d.	n.d.	n.d.	n.d.	n.d.	n.d.	n.d.	n.d.	n.d.	n.d.	n.d.
Cervonyl carnitine (607,4 / 220,1)	C22:6	n.d.	n.d.	n.d.	11.7351	13.9961	15.1552	17.9959	15.6545	16.9327	n.d.	n.d.	n.d.	n.d.	n.d.	n.d.	n.d.	n.d.	n.d.	n.d.	n.d.	n.d.
Isobutyryl carnitine (367,2 / 220,1 (2))	C3-Methyl	20.357	20.3056	20.1382	19.9965	20.7512	20.8058	22.3206	21.5888	22.3715	18.9039	20.1015	20.6946	20.3656	19.8189	20.4903	18.7406	18.5034	18.3521	19.7681	19.3562	18.7096
2-Methylbutyroylcarnitine (381,2 / 220,1 (2))	C4-Methyl	18.3615	19.7343	19.5511	19.786	20.0506	19.9134	18.8817	19.4246	18.7615	18.713	19.5419	19.3469	19.731	19.0121	19.1869	18.8903	18.3114	17.9083	18.3962	18.02	17.9356
Isovalerylcarnitine (381,2 / 220,1 (3))	C4-Methyl	18.52	18.8576	19.1723	16.7987	17.1196	18.0532	18.2632	18.3807	18.7828	17.7815	17.4576	18.2185	17.2061	18.2609	18.8263	18.3624	17.8799	17.547	17.1946	17.2391	17.0036
Tiglylcarnitine (379,2 / 220,1)	C4:1-Methyl	n.d.	n.d.	n.d.	15.5253	16.0449	17.4512	13.446	12.7007	13.7356	11.7305	12.1238	12.2372	16.7207	16.2179	16.0596	13.0046	13.0208	13.0007	n.d.	n.d.	n.d.
Pivaloylcarnitine (381,2 / 220,1 (4))	C3-Di-Methyl	19.2113	19.5265	19.6877	19.8597	20.3167	20.5356	20.2978	20.4035	21.239	18.7741	19.0053	19.5515	19.7002	18.9565	19.4658	18.8294	17.8037	18.2208	17.4838	18.0889	18.1541
2,6 dimethylheptanoyl carnitine (437,3 / 220,1 (2))	C7-Di-Methyl	9.507	11.2143	11.4455	12.9451	14.0093	14.9739	14.9376	13.7356	15.4163	n.d.	n.d.	n.d.	n.d.	n.d.	n.d.	n.d.	n.d.	n.d.	n.d.	n.d.	n.d.
4,8 dimethylnonanoyl carnitine (465,3 / 220,1 (2))	C9-Di-Methyl	n.d.	n.d.	n.d.	13.3373	14.1721	15.1285	14.7664	13.9237	14.659	n.d.	n.d.	n.d.	n.d.	n.d.	n.d.	n.d.	n.d.	n.d.	n.d.	n.d.	n.d.
2-Ethylacrylylcarnitine (379,2 / 220,1 (2))	C4-Ethyl	n.d.	n.d.	n.d.	n.d.	n.d.	n.d.	n.d.	n.d.	n.d.	n.d.	n.d.	n.d.	n.d.	n.d.	n.d.	n.d.	n.d.	n.d.	n.d.	n.d.	n.d.
Hydroxypropionylcarnitine (369,2 / 220,1)	C3-OH	n.d.	n.d.	n.d.	n.d.	n.d.	n.d.	n.d.	n.d.	n.d.	n.d.	n.d.	n.d.	n.d.	n.d.	n.d.	n.d.	n.d.	n.d.	n.d.	n.d.	n.d.
3-hydroxybutyrylcarnitine (383,2 / 220,1)	C4-OH	19.5055	19.3516	18.6104	23.0794	23.2218	23.6725	21.0245	21.417	21.3484	18.9593	19.1084	19.5825	23.0394	22.6556	21.1143	16.1645	18.5951	19.1425	18.3233	18.3114	18.3189
Hydroxyvalerylcarnitine (397,2 / 220,1)	C5-OH	n.d.	n.d.	n.d.	n.d.	n.d.	n.d.	n.d.	n.d.	n.d.	n.d.	n.d.	n.d.	n.d.	n.d.	n.d.	n.d.	n.d.	n.d.	n.d.	n.d.	n.d.
Hydroxyhexanoycarnitine (411,2 / 220,1)	C6-OH	n.d.	n.d.	n.d.	18.7056	19.1153	19.5906	16.9246	17.5065	17.6474	11.6551	13.0301	13.4956	18.2391	17.3752	16.9269	14.1588	16.4709	16.906	n.d.	n.d.	n.d.
3-hydroxyhexanoyl carnitine (425,2 / 220,1)	C7-OH	n.d.	n.d.	n.d.	n.d.	n.d.	n.d.	n.d.	n.d.	n.d.	n.d.	n.d.	n.d.	n.d.	n.d.	n.d.	n.d.	n.d.	n.d.	n.d.	n.d.	n.d.
3-hydroxyoctanoyl carnitine (439,3 / 220,1)	C8-OH	13.8679	13.6584	13.7649	18.4054	19.5984	19.8571	17.8721	17.5627	17.8343	15.489	16.2857	15.3024	19.735	18.5646	18.6183	15.3512	16.9848	17.2269	15.3721	14.8601	14.7148
3-hydroxynonanoyl carnitine (453,3 / 220,1)	C9-OH	n.d.	n.d.	n.d.	n.d.	n.d.	n.d.	n.d.	n.d.	n.d.	n.d.	n.d.	n.d.	n.d.	n.d.	n.d.	n.d.	n.d.	n.d.	n.d.	n.d.	n.d.
3-hydroxydecanoyl carnitine (467,3 / 220,1)	C10-OH	11.5382	11.9237	12.0406	18.0522	18.6745	19.1058	18.5368	17.1927	17.8503	14.896	16.3398	15.2545	17.9442	17.2558	17.9054	13.7089	14.7078	15.5148	12.0941	12.9748	11.445
3-hydroxyundecanoyl carnitine (481,3 / 220,1)	C11-OH	n.d.	n.d.	n.d.	n.d.	n.d.	n.d.	n.d.	n.d.	n.d.	n.d.	n.d.	n.d.	n.d.	n.d.	n.d.	n.d.	n.d.	n.d.	n.d.	n.d.	n.d.
3-hydroxydodecanoyl carnitine (495,3 / 220,1)	C12-OH	n.d.	n.d.	n.d.	16.2137	17.5288	18.8624	19.3096	17.1965	17.9584	14.3894	14.1429	13.2978	16.2283	14.0835	15.0918	11.7703	12.8744	13.4186	11.8289	13.0105	11.3134
3-hydroxytridecanoyl carnitine (509,3 / 220,1)	C13-OH	n.d.	n.d.	n.d.	n.d.	n.d.	n.d.	n.d.	n.d.	n.d.	n.d.	n.d.	n.d.	n.d.	n.d.	n.d.	n.d.	n.d.	n.d.	n.d.	n.d.	n.d.
3-hydroxytetradecanoyl carnitine (523,3 / 220,1)	C14-OH	n.d.	n.d.	n.d.	16.8025	18.5616	19.4478	19.1272	17.8331	18.4	14.8012	14.2438	11.9571	16.825	13.0475	15.1253	n.d.	n.d.	n.d.	11.5157	12.4067	12.2363
3-hydroxypentadecanoyl carnitine (537,4 / 220,1)	C15-OH	n.d.	n.d.	n.d.	12.1551	14.2341	14.7956	n.d.	n.d.	n.d.	n.d.	n.d.	n.d.	n.d.	n.d.	n.d.	n.d.	n.d.	n.d.	n.d.	n.d.	n.d.
3-hydroxyhexadecanoyl carnitine (551,4 / 220,1)	C16-OH	12.3786	14.0014	13.4409	18.0238	20.3134	21.1301	19.7581	18.1206	18.4858	15.4621	14.3134	12.7232	18.0329	14.2739	16.2657	12.0515	12.7205	13.1435	13.2841	13.2656	13.2525
C18-OH (579,4 / 220,1)	C18-OH	12.2234	14.7534	13.0755	17.2805	19.1345	20.1117	19.331	18.1432	18.7576	12.5021	12.1877	11.819	16.6787	13.2063	15.1086	11.7185	11.7814	12.097	14.1389	13.276	13.5253
C20-OH (607,4 / 220,1 (2))	C20-OH	n.d.	n.d.	n.d.	13.2378	14.9237	15.5654	14.4748	12.6558	12.8709	n.d.	n.d.	n.d.	n.d.	n.d.	n.d.	n.d.	n.d.	n.d.	n.d.	n.d.	n.d.
C6:1-OH (409,2 / 220,1 (2))	C6:1-OH	n.d.	n.d.	n.d.	8.94427	8.50184	12.2479	12.9379	12.7394	13.7196	13.1	12.9858	12.1892	n.d.	n.d.	n.d.	12.8303	13.2723	12.3211	11.5845	12.8035	12.9361
C9:1-OH (451,3 / 220,1 (2))	C9:1-OH	n.d.	n.d.	n.d.	n.d.	n.d.	n.d.	n.d.	n.d.	n.d.	n.d.	n.d.	n.d.	n.d.	n.d.	n.d.	n.d.	n.d.	n.d.	n.d.	n.d.	n.d.
3-Hydroxy-cis-5-tetradecenoylcarnitine (521,3 / 220,1)	C14:1-OH	n.d.	n.d.	n.d.	15.6206	16.722	17.9298	19.5474	17.3794	18.2151	15.1349	14.7814	12.7609	15.3014	12.2822	14.2696	10.8857	12.5974	12.1833	12.7584	13.3718	11.7895
3-Hydroxy-9-hexadecenoylcarnitine (549,4 / 220,1 (2))	C16:1-OH	n.d.	n.d.	n.d.	16.7757	18.8682	19.7576	19.5373	17.5234	18.3954	14.9125	14.6584	11.3608	16.4165	12.7294	14.6926	n.d.	n.d.	n.d.	n.d.	n.d.	n.d.
3-Hydroxy-11Z-octadecenoylcarnitine (577,4 / 220,1)	C18:1-OH	12.4949	13.7142	13.0658	18.6453	20.6731	21.7634	20.5759	19.182	19.7558	14.985	14.8799	13.2696	17.9686	14.6932	16.7167	11.9091	12.1839	11.4944	14.2674	14.3567	14.1884
Hydroxytetradecadienylcarnitine (519,3 / 220,1)	C14:2-OH	n.d.	n.d.	n.d.	15.7708	17.1566	17.7961	18.3692	15.7842	17.1713	14.2798	14.9177	13.3021	14.324	13.6872	14.24	n.d.	n.d.	n.d.	n.d.	n.d.	n.d.
Hydroxyhexadecadienylcarnitine (547,3 / 220,1)	C16:2-OH	n.d.	n.d.	n.d.	16.0141	17.646	18.7039	17.412	15.563	16.7445	n.d.	n.d.	n.d.	15.5576	12.7313	13.7132	n.d.	n.d.	n.d.	n.d.	n.d.	n.d.
C10:3-OH (461,2 / 220,1)	C10:3-OH	n.d.	n.d.	n.d.	n.d.	n.d.	n.d.	17.7955	17.5687	18.1713	15.5633	15.3328	14.8366	n.d.	n.d.	n.d.	n.d.	n.d.	n.d.	n.d.	n.d.	n.d.
C12:3-OH (489,3 / 220,1)	C12:3-OH	n.d.	n.d.	n.d.	n.d.	n.d.	n.d.	n.d.	n.d.	n.d.	n.d.	n.d.	n.d.	n.d.	n.d.	n.d.	n.d.	n.d.	n.d.	n.d.	n.d.	n.d.
C14:3-OH (517,3 / 220,1 (2))	C14:3-OH	n.d.	n.d.	n.d.	n.d.	n.d.	n.d.	n.d.	n.d.	n.d.	n.d.	n.d.	n.d.	n.d.	n.d.	n.d.	n.d.	n.d.	n.d.	n.d.	n.d.	n.d.
C9:4-OH (445,2 / 220,1 (2))	C9:4-OH	n.d.	n.d.	n.d.	n.d.	n.d.	n.d.	n.d.	n.d.	n.d.	n.d.	n.d.	n.d.	n.d.	n.d.	n.d.	n.d.	n.d.	n.d.	n.d.	n.d.	n.d.
3-Hydroxylisovaleryl carnitine (C5OH) (397,2 / 220,1 (2))	C4-Methyl-OH	n.d.	n.d.	n.d.	n.d.	n.d.	n.d.	n.d.	n.d.	n.d.	n.d.	n.d.	n.d.	n.d.	n.d.	n.d.	n.d.	n.d.	n.d.	n.d.	n.d.	n.d.
Malonyl carnitine (C3DC) (518,2 / 220,1)	C3-DC	15.1409	16.2881	16.2495	19.3868	20.1667	19.4077	18.0806	18.0437	17.3047	15.843	16.2551	15.1934	18.4091	15.73	17.9454	17.3136	17.4744	17.4178	13.8307	14.3085	13.605
Succinylcarnitine (C4DC) (532,2 / 220,1)	C4-DC	15.1273	15.9882	15.657	21.885	21.6307	21.9366	18.1526	18.8003	18.7369	19.173	17.8858	19.0685	18.7651	18.0205	18.4004	21.0546	20.5049	20.7651	16.0728	16.3696	15.0102
Glutaryl carnitine (C5DC) (546,2 / 220,1)	C5-DC	18.5169	18.7767	18.8235	n.d.	n.d.	n.d.	21.3446	22.9623	22.9231	15.4409	15.4972	15.031	n.d.	n.d.	n.d.	16.3512	14.9703	16.0831	15.6983	15.6787	13.2061
Adipoyl carnitine (C6DC) (560,2 / 220,1)	C6-DC	14.4147	14.7126	15.122	13.92	14.5277	14.8322	21.9326	20.7005	22.671	14.8376	15.4242	15.2732	11.2491	10.3354	11.1053	15.6311	14.6657	14.7524	16.1255	15.391	15.7175
Pimelylcarnitine (574,3 / 220,1)	C7-DC	n.d.	n.d.	n.d.	n.d.	n.d.	n.d.	19.0251	19.4476	19.0982	n.d.	n.d.	n.d.	n.d.	n.d.	n.d.	13.392	13.4054	13.3567	13.7987	14.0387	11.8895
C8-DC (588,3 / 220,1)	C8-DC	n.d.	n.d.	n.d.	n.d.	n.d.	n.d.	17.9171	18.218	18.0691	16.508	16.68	15.9723	n.d.	n.d.	n.d.	14.4435	13.7534	14.0992	15.008	15.8698	14.2747
Dodecanedioylcarnitine (644,3 / 220,1)	C12-DC	n.d.	n.d.	n.d.	n.d.	n.d.	n.d.	n.d.	n.d.	n.d.	n.d.	n.d.	n.d.	n.d.	n.d.	n.d.	n.d.	n.d.	n.d.	n.d.	n.d.	n.d.
Fumarylcarnitine (530,2 / 220,1)	C4:1-DC	n.d.	n.d.	n.d.	n.d.	n.d.	n.d.	n.d.	n.d.	n.d.	n.d.	n.d.	n.d.	n.d.	n.d.	n.d.	n.d.	n.d.	n.d.	n.d.	n.d.	n.d.
Glutaconylcarnitine (544,2 / 220,1)	C5:1-DC	n.d.	n.d.	n.d.	n.d.	n.d.	n.d.	n.d.	n.d.	n.d.	n.d.	n.d.	n.d.	n.d.	n.d.	n.d.	n.d.	n.d.	n.d.	n.d.	n.d.	n.d.
C8:1-DC (586,3 / 220,1)	C8:1-DC	n.d.	n.d.	n.d.	n.d.	n.d.	n.d.	18.5882	18.7448	19.0338	n.d.	n.d.	n.d.	n.d.	n.d.	n.d.	n.d.	n.d.	n.d.	n.d.	n.d.	n.d.
C9:3-DC (600,3 / 220,1)	C9:3-DC	n.d.	n.d.	n.d.	n.d.	n.d.	n.d.	n.d.	n.d.	n.d.	n.d.	n.d.	n.d.	n.d.	n.d.	n.d.	n.d.	n.d.	n.d.	n.d.	n.d.	n.d.
C10:3-DC (614,3 / 220,1)	C10:3-DC	n.d.	n.d.	n.d.	n.d.	n.d.	n.d.	n.d.	n.d.	n.d.	n.d.	n.d.	n.d.	n.d.	n.d.	n.d.	n.d.	n.d.	n.d.	12.6678	13.0434	11.5459
Methylmalonyl carnitine (532,2 / 220,1 (2))	C3-DC-Methyl	n.d.	n.d.	n.d.	21.6984	21.5285	21.8388	18.3499	19.0672	19.3253	18.6978	17.3786	18.829	18.7933	18.0811	18.1277	21.2558	20.6132	20.7496	15.4153	15.6734	15.414
3-Methylglutarylcarnitine (560,2 / 220,1 (2))	C5-DC-Methyl	n.d.	n.d.	n.d.	12.2324	12.5479	13.4448	21.2425	19.4526	21.6373	13.8533	14.1815	13.0312	n.d.	n.d.	n.d.	13.9757	13.4014	13.8514	14.5191	15.3796	13.6472
C8-DC-OH (604,3 / 220,1)	C8-DC-OH	n.d.	n.d.	n.d.	n.d.	n.d.	n.d.	16.4659	17.1457	17.0511	n.d.	n.d.	n.d.	n.d.	n.d.	n.d.	n.d.	n.d.	n.d.	n.d.	n.d.	n.d.
C10-DC-OH (632,3 / 220,1)	C10-DC-OH	n.d.	n.d.	n.d.	n.d.	n.d.	n.d.	n.d.	n.d.	n.d.	n.d.	n.d.	n.d.	n.d.	n.d.	n.d.	17.8721	17.7725	17.7802	17.9211	17.6031	17.5334
